# Supplementary material for: Graph Theoretical Analysis of BOLD Functional Connectivity during Human Sleep without EEG Monitoring
Source: PLoS One. 2015 Sep 11;10(9):e0137297. doi: 10.1371/journal.pone.0137297 (PMC4567068; doi:10.1371/journal.pone.0137297)
Supplement: S1 Dataset — (ZIP) [file pone.0137297.s001.zip]

Archive with 2 entries (2 files):
- wake data.xlsx
- sleep data.xlsx
