# Supplementary material for: Graph Theoretical Analysis of BOLD Functional Connectivity during Human Sleep without EEG Monitoring
Source: PLoS One. 2015 Sep 11;10(9):e0137297. doi: 10.1371/journal.pone.0137297 (PMC4567068; doi:10.1371/journal.pone.0137297)
Supplement: S1 Dataset — (ZIP) [file pone.0137297.s001.zip › wake data.xlsx]

## Sheet: Sheet1
-0.216675	0.333107	-0.866121	-0.138999	0.0729755	1.20957	2.32896	2.00691	0.702312	-0.650929	-1.76093	-2.48977	-0.881781	1.13767	4.60182	5.28022	4.43207	1.63054	-2.16096	-4.99527	-5.7893	-4.03514	-0.804197	3.11191	4.52017	3.19173	1.58432	-1.13577	-3.95687	-4.48197	-3.02448	0.0113109	3.01861	4.05898	3.45295	-0.246768	-3.73477	-6.62866	-7.50877	-4.84939	-1.65125	2.696	4.278	4.69345	2.96686	0.748066	-0.749939	-1.73279	-0.794629	-0.401152
2.89602	2.46515	1.30809	0.062367	-1.0004	-1.68602	-1.67434	-1.25025	-0.451894	0.135982	0.670647	1.53268	1.42967	2.11217	2.1376	2.08617	1.2498	-0.084522	-1.29359	-2.23179	-2.59611	-2.15381	-1.14227	0.513825	0.495686	0.684192	1.99066	1.88699	1.55863	0.666168	-0.225084	-1.15631	-2.51602	-3.45651	-4.14545	-3.60073	-2.73053	-1.09423	1.35292	2.90137	3.75414	3.00723	1.24144	-1.28581	-3.04217	-4.08447	-3.6638	-2.13589	-0.26915	0.846795
-0.69253	-1.25389	0.204914	0.0667724	1.71027	2.52437	1.69761	0.65045	-1.67313	-3.77478	-3.17709	-1.41605	0.616513	4.26533	3.70748	2.42387	1.54114	-0.842315	-3.5161	-5.63803	-4.5203	-2.5257	-0.839081	1.28698	3.37049	3.4187	3.51021	2.57805	-0.383257	-3.79108	-4.76401	-4.75199	-3.15825	-0.92371	2.00964	6.24727	6.75315	7.3503	5.96471	1.95595	-0.585017	-5.4944	-7.41695	-7.23446	-5.49028	-2.60527	0.220589	3.87641	3.83455	5.36918
3.50154	3.48019	3.67922	1.74648	0.50267	-1.06756	-2.39699	-2.40679	-2.01202	-1.40369	-0.15149	0.708989	0.625897	0.843362	-0.644463	-1.17148	-0.337714	0.534541	1.50309	1.59849	1.84536	0.903741	-0.529074	-1.99866	-1.40168	-1.25429	-0.737859	0.475286	0.678994	0.142031	-0.302513	-0.791828	-0.959762	-0.544285	0.156964	2.37796	2.94066	3.75395	3.71795	1.95794	0.919519	-1.78446	-3.22116	-3.99798	-4.14026	-3.5602	-2.58794	-0.205758	0.975659	3.43057
-4.14402	-5.55901	-4.01344	-1.47195	0.530211	1.27248	1.43667	0.979894	1.10941	0.564982	-2.4054	-3.64093	-4.86256	-6.44284	-4.61464	-0.111247	1.78456	4.21132	6.24093	6.44701	2.47802	-1.37958	-3.05276	-4.30305	-2.74126	1.78448	1.93681	1.28789	2.86356	3.36106	1.48192	0.275376	-0.461607	0.914014	1.28313	0.653111	0.582367	-1.69194	-3.50837	-4.49035	-4.7913	-0.679965	4.78005	7.84371	9.62768	7.79721	3.44295	-2.57369	-5.42058	-7.61738
-1.37282	-2.28599	-2.49213	-1.49476	-0.498164	0.708137	2.1043	2.92406	3.42073	2.72834	0.0655346	-2.81898	-5.08953	-7.24264	-6.16059	-2.96045	-0.0473283	3.65578	6.40675	7.63245	5.63065	2.41767	-0.395271	-3.3081	-4.35222	-2.81432	-2.90214	-1.92178	0.667167	3.25443	4.36587	4.58493	4.09594	3.13233	1.13016	-1.96271	-2.97341	-4.11616	-3.856	-1.52201	0.969906	4.83883	7.26981	7.01972	4.7109	0.975928	-2.92459	-6.1773	-5.6968	-3.89269
4.71447	5.09917	3.44019	0.646528	-2.50561	-4.78572	-5.72878	-5.15312	-3.44167	-0.699465	2.22575	4.7222	6.48096	7.03202	6.23163	3.41453	0.0836628	-3.89462	-6.81796	-8.15282	-6.8044	-3.16585	1.22429	5.54722	7.59837	5.95471	3.55776	-0.426647	-4.49462	-6.78504	-6.63423	-3.90681	-0.396715	2.59666	4.18673	3.85051	1.1807	-1.47399	-3.43985	-4.22589	-3.87766	-2.59409	-1.54077	-0.507517	-0.0834194	-0.0628496	0.341917	1.41342	2.54906	3.41475
2.13417	2.78923	3.01101	1.85599	1.06898	0.228713	-0.701341	-0.931443	-1.30581	-1.03937	0.243014	0.636235	1.5533	1.93068	1.16692	-0.348045	-0.0491296	-0.0682047	-0.0363818	-0.365104	0.495647	0.55926	0.0578044	-0.713195	0.701812	-0.231962	-0.674761	0.380993	-0.00428021	-0.104103	0.127371	0.424596	0.846922	0.630339	0.514878	0.838539	0.139872	0.465021	0.462206	0.523403	1.27514	0.774326	0.0393655	-0.0649134	-1.12623	-1.71612	-2.04911	-0.927932	-0.468166	1.68987
-4.30008	-9.99617	-12.3818	-11.0836	-7.15086	-1.82821	3.19627	6.46204	7.63863	6.41394	3.16106	1.04099	-0.816474	-0.895313	0.447532	2.74172	2.68312	1.49021	-0.816848	-3.37026	-6.27034	-6.46015	-4.37166	0.0167761	2.5935	6.59529	8.90149	6.7661	4.25001	0.298271	-3.31216	-5.14776	-5.06868	-2.72274	0.0562603	1.86679	2.18973	0.515922	-1.69097	-3.99176	-5.31478	-3.63661	0.14458	3.66454	7.18984	8.07756	6.7194	2.93074	-0.798257	-4.6566
2.63882	2.64989	0.647266	-2.12005	-3.74638	-3.11162	-0.563828	3.42846	6.61432	8.09953	7.85091	3.31616	-1.98092	-6.94216	-10.4597	-10.9882	-6.36181	0.353657	5.92333	9.58463	11.0016	8.49235	3.07997	-2.4875	-6.27086	-7.92896	-6.9869	-3.63849	-1.20741	1.24729	4.06953	5.25759	6.24646	5.24437	4.06748	1.78191	-0.38389	-1.74265	-2.74661	-1.49884	1.48965	3.47771	4.37468	4.24245	1.22897	-2.15786	-5.30711	-6.295	-5.23045	-0.109652
0.897417	2.13729	-1.41492	-1.48145	-3.35125	-2.51226	0.301508	2.17332	3.67214	4.96393	4.1991	1.14103	0.786628	-0.860561	2.8448	3.46014	3.93094	3.1795	0.850877	-1.62029	-4.1527	-4.93461	-3.75011	-0.704414	1.29564	1.35129	2.45529	2.64107	1.21447	1.14155	0.422864	0.69008	1.04334	-0.042267	-1.09588	-5.8731	-7.69867	-9.62325	-9.79287	-4.81169	-1.14085	5.72201	7.49201	8.55837	6.23239	3.08765	0.461074	-2.84198	-2.18519	-3.20353
-1.13198	-0.454815	-2.06665	-1.12049	0.0847302	3.12385	6.25597	7.42439	5.91497	3.08403	-0.148225	-5.39212	-6.50371	-6.20004	-1.83821	1.17882	6.12683	8.82219	7.83979	4.39638	0.653607	-3.55798	-6.55161	-6.8936	-4.17946	-2.64092	0.527013	4.16719	3.66439	2.93234	1.77332	0.7004	0.77659	-0.0106736	0.395771	-1.08507	-1.67384	-2.5341	-3.83602	-2.10136	-0.186503	2.58131	2.83295	4.07565	2.38674	0.730246	-1.02405	-2.51721	-2.51059	-1.27743
1.90933	1.07831	-1.92832	-3.16571	-4.38757	-3.71208	-1.77621	0.123792	1.86035	3.65712	4.8751	5.03029	5.33188	4.85286	4.83327	2.35534	-0.190447	-3.19591	-5.52297	-6.24951	-4.93497	-1.82151	1.35179	4.70035	4.45586	1.79558	1.16813	-0.45696	-2.04802	-2.06627	-1.01451	0.767521	1.71949	0.952277	-0.54855	-3.67341	-6.29099	-7.51735	-6.79478	-3.61767	-0.603441	2.97092	3.88628	4.22175	3.14335	1.63899	0.792508	0.0115517	0.158256	-0.710187
1.989	2.49244	0.818224	-0.337255	-0.315367	1.31957	3.01463	3.99874	2.67464	0.938179	0.747415	-1.35959	-0.520411	1.69976	3.80479	3.25709	5.13737	4.17276	0.657519	-3.78952	-4.95191	-5.42586	-4.93624	-2.12447	2.39369	2.45812	4.17379	5.32607	1.13096	-2.61148	-3.97154	-3.50816	-0.81555	0.977748	3.30119	3.81462	1.45475	-0.879922	-3.97814	-4.67259	-2.59882	-0.566085	0.923693	4.10906	3.87143	2.6437	0.0686501	-1.90236	-4.52902	-3.53724
0.308225	2.09433	1.89274	1.46865	0.299011	-0.285516	-0.423084	-0.349068	-0.270271	0.282742	1.14342	1.25398	1.91806	2.41213	3.02221	2.08187	1.54029	0.0516342	-1.98416	-3.80205	-4.2345	-3.456	-2.0645	0.568312	2.37516	2.49409	3.42049	2.92119	0.625102	-1.46257	-2.55382	-2.44299	-1.41415	-0.617387	0.341069	-0.0445217	-1.41392	-2.71851	-3.68588	-2.98009	-1.36873	1.06655	2.56971	3.89698	3.34772	1.6804	-0.367978	-2.11427	-2.90364	-2.41971
-0.910914	2.04537	3.63794	4.94751	4.61642	3.7399	2.64627	1.15778	-0.451528	-1.8164	-3.59056	-6.34661	-6.56025	-6.95167	-3.58043	0.232201	5.28492	9.42076	10.8825	8.9406	4.15806	-2.40014	-7.50979	-10.7233	-7.65226	-3.84298	-0.745806	3.85822	5.75232	6.28606	4.34696	2.09681	0.800889	0.0893517	0.156632	-0.793127	-0.926343	-2.18484	-3.96051	-3.38345	-1.90786	1.98584	5.02557	7.69788	6.8851	3.97997	-0.761044	-5.57222	-7.52118	-6.53239
2.36701	3.30256	2.78923	1.22203	-1.59089	-4.15431	-4.89241	-3.84209	-0.696081	2.30136	3.34679	3.70158	0.927995	-2.07306	-4.10168	-3.4611	-2.59717	0.169416	3.59444	6.02654	4.97048	2.2566	-1.39349	-4.57324	-8.39181	-7.13721	-3.05994	0.673024	5.66648	8.08053	7.14791	3.57368	-1.86218	-6.04498	-8.59587	-8.23564	-5.00164	-1.21546	2.93337	4.79892	3.96052	2.08369	-0.258196	-3.0763	-3.26443	-2.35177	-0.172341	1.37789	2.83731	1.32146
0.399541	0.566114	0.900555	0.69616	0.0961864	-0.805068	-1.07984	-0.631836	0.811745	1.67067	1.31713	0.922093	-1.87814	-4.04917	-5.78568	-4.55513	-2.90081	0.571963	4.51623	7.4205	7.03385	4.39032	0.23269	-4.0236	-8.58851	-8.01673	-4.69632	-0.863274	4.45079	7.42285	7.44781	4.41203	-0.653363	-4.88972	-7.71665	-7.31254	-4.21341	-0.230645	4.07446	5.88957	5.45291	3.06979	0.465913	-2.82674	-3.6994	-3.34786	-1.73072	-0.16332	1.16837	0.590334
-0.914862	0.560019	2.01173	3.12183	2.86799	1.39042	-0.526654	-2.53737	-3.52759	-3.51302	-3.03949	-1.1144	0.994194	2.61202	4.29449	4.93862	3.4747	1.16241	-0.968286	-2.90148	-4.60503	-4.88624	-3.34141	-1.18528	1.34772	3.42905	4.2641	3.99771	3.52617	2.33721	-0.0324926	-2.0435	-4.0255	-4.76764	-5.01333	-4.2451	-2.47404	-0.685104	1.41217	2.81714	2.97065	3.07438	2.26191	0.762463	-0.389719	-1.49268	-2.04106	-2.36229	-1.74918	-2.01451
2.84021	3.92106	3.91544	2.93839	1.0997	-1.29418	-3.04107	-3.76894	-3.01319	-1.38669	0.719868	2.81387	3.63627	3.87712	3.13478	1.86954	0.292432	-1.23577	-1.92816	-2.38584	-2.40556	-2.39867	-1.59595	-0.514511	1.0062	2.11768	3.78249	4.84341	4.52045	2.74077	-0.496971	-3.93185	-7.17817	-8.48142	-8.03051	-4.82304	-0.688457	3.32993	6.53916	7.19847	5.96918	2.93053	-0.678664	-3.59313	-4.91234	-4.87235	-3.78602	-2.30809	-1.28108	-1.36668
-1.51818	1.14639	2.93238	4.27946	4.17086	3.32531	1.71817	-0.397642	-2.41954	-3.59143	-3.92215	-4.37779	-3.46776	-3.15001	-2.00606	-1.18756	0.393901	2.4172	3.81562	4.7874	4.6316	2.92834	-0.039574	-3.64795	-5.76344	-6.48535	-6.45576	-3.77328	-0.480696	3.22032	5.93433	6.68315	6.18613	3.90223	1.52906	-1.48431	-2.61262	-3.04227	-3.16058	-1.73521	-0.548292	0.908048	1.63101	2.35078	2.14143	2.0356	1.50043	0.438319	-0.30871	-0.675021
0.238574	2.52858	2.89552	3.15456	2.16795	1.46332	1.08153	0.616445	0.18368	-0.16701	-0.955202	-3.35024	-4.54125	-6.40816	-5.82532	-4.47042	-1.08788	3.43144	6.86756	8.89804	8.31613	4.88436	-0.101338	-5.54987	-8.29282	-8.60899	-7.66219	-3.38903	0.993047	5.22672	7.42034	6.98751	5.35362	2.26144	-0.105826	-2.70435	-2.22281	-1.35099	-0.709697	1.18734	1.76062	2.21514	1.1802	0.475593	-0.816939	-0.962534	-0.681295	-0.540581	0.500394	1.38012
-0.775089	1.26877	3.94903	3.55557	4.13497	3.61269	1.33635	-0.526555	-3.47435	-5.20353	-3.06277	-1.27425	1.30723	4.71811	3.31084	0.52716	0.706535	-0.370074	-2.06457	-3.79428	-1.96257	-0.933627	-1.48369	-1.60669	0.516888	-0.150103	0.848456	2.71408	0.621642	-2.15886	-2.75638	-3.1105	-1.63548	-0.153544	2.93627	7.40693	7.66238	8.1781	5.57594	0.714597	-2.00461	-7.2822	-9.06699	-7.02814	-4.33733	-0.499947	2.16412	5.19228	3.18106	4.30213
3.89336	4.89106	6.35517	3.59145	2.09122	-0.211773	-2.81119	-3.31231	-3.61314	-3.17363	-0.404953	1.23732	1.54387	2.35318	-1.18911	-3.52798	-2.23901	-0.674154	0.9328	1.47447	3.24645	2.48279	-0.263914	-3.14668	-2.41684	-2.5322	-1.30805	1.44477	1.27003	-0.421393	-1.19439	-2.30358	-2.01946	-0.809423	1.82712	7.00891	8.30998	9.55644	7.81813	2.72707	-0.376732	-6.37467	-8.52805	-7.85046	-6.02912	-3.13092	-0.993093	2.35136	1.69618	4.42939
-4.19434	-4.02307	0.661925	3.35966	5.62708	4.59409	1.55046	-1.54955	-3.58016	-5.4979	-7.51187	-6.29659	-6.35427	-5.78538	-5.61458	-1.5086	0.321949	3.25423	6.3924	7.94578	5.62476	1.93595	-1.47198	-5.57879	-6.55435	-2.63621	-2.18911	-1.1475	2.9458	5.01299	4.75093	3.10719	0.862065	0.565266	-0.327138	0.73035	1.92599	2.2389	2.43163	0.435591	-0.854777	-1.29136	1.53189	2.19626	3.75845	3.25661	0.91308	-1.9934	-4.13221	-4.62484
-2.25775	-3.14884	-2.68075	-1.03894	0.00439324	0.719318	1.64028	2.05054	2.79995	2.24479	-1.28492	-4.60663	-7.57145	-10.7682	-9.19768	-3.94057	0.253433	5.88144	10.1533	11.7839	7.63339	1.63942	-3.19851	-7.65841	-8.06057	-3.19261	-1.70686	0.608971	4.69429	7.11227	5.99516	3.59394	1.25719	0.497324	-0.211499	-1.53032	-0.0446246	-0.757536	-1.56563	-1.3518	-1.5302	1.79221	5.57345	7.24294	7.62242	5.52252	1.3835	-4.39614	-6.44884	-7.60497
-3.32234	-3.44994	-1.79101	0.529241	2.26186	2.7649	2.24374	0.738329	-0.606078	-2.12404	-3.99157	-3.82903	-3.36166	-2.37793	-0.403482	2.42581	2.62873	2.57687	2.02528	1.24131	-0.99261	-2.24998	-2.09025	-1.53056	-1.13006	1.4372	1.67479	0.782725	1.52386	1.87709	1.58933	1.27793	0.760839	0.698764	-0.312877	-1.89588	-2.51229	-3.43327	-2.95889	-1.4613	0.475585	3.68383	6.49803	6.45406	5.17075	1.92663	-1.83703	-5.37498	-5.95197	-5.40308
-0.567876	-0.554839	-0.157226	0.481197	0.676629	0.508477	0.290958	-0.13713	-0.180778	-0.4752	-1.37269	-1.37849	-1.6125	-1.60383	-0.820187	0.749646	0.733774	0.869009	0.799241	0.772525	-0.275923	-0.715942	-0.376446	0.0461835	-0.304373	0.904431	0.61562	-0.458353	-0.0565038	0.492353	0.997351	1.51374	1.67518	1.64099	0.434143	-1.64772	-2.92119	-4.12158	-3.66239	-1.73414	0.851242	4.25229	6.74664	6.44075	4.56538	0.983352	-2.78928	-5.92641	-6.12978	-5.00399
-1.12591	1.85363	3.66139	4.73751	3.83578	1.90575	-0.250293	-2.29654	-3.25966	-3.06303	-2.36222	-1.36727	-0.283847	0.0968467	0.937413	1.18214	1.17574	1.22816	1.34868	1.20509	0.331627	-0.91238	-2.04773	-2.90487	-2.9666	-2.23214	-0.618042	1.42176	3.05375	3.78415	2.76778	0.822472	-1.62349	-3.53262	-4.30251	-4.05526	-2.30864	-0.560071	0.865351	1.73676	1.21861	0.823887	-0.0220822	-0.249848	0.138167	0.861822	1.43484	0.979436	0.134752	-2.02632
1.737	4.77824	6.76831	6.39503	4.91393	2.19326	-0.785283	-2.92625	-4.19398	-4.39101	-3.15688	-1.89055	-0.916007	0.339646	0.448468	0.639635	1.9264	2.87415	3.5251	2.99079	2.14161	-0.259892	-3.14567	-5.56228	-5.52734	-4.93126	-2.10059	2.04755	4.6028	5.46381	4.52121	1.8498	-1.66599	-4.70247	-6.14609	-4.57692	-2.26241	1.25711	4.17658	4.97454	4.64949	1.68749	-1.44385	-3.54968	-4.43133	-3.69834	-2.12058	0.168881	0.756604	1.05216
-2.09481	0.106027	2.954	4.90362	6.0123	5.40718	3.14685	0.0246597	-3.35488	-5.94812	-6.76771	-6.33569	-4.18508	-1.48772	0.908281	2.81898	4.17842	4.35616	3.18626	1.12852	-0.8732	-2.9571	-4.05218	-4.38398	-1.88421	0.620839	1.59242	2.85791	2.52238	1.41172	0.0449103	-1.18192	-1.23824	-0.522857	0.748117	2.05046	2.71097	2.39923	0.977456	-0.449979	-0.880746	-0.802617	0.418096	1.98226	2.53395	2.11479	0.164596	-2.13577	-4.33105	-4.31419
-0.62128	1.63067	4.11914	4.96114	5.6042	4.96013	2.74702	0.0472566	-3.36992	-6.03675	-6.26484	-5.86753	-3.71562	-0.573723	1.12581	2.17837	3.94718	4.30816	3.0695	0.901096	-0.285019	-1.98648	-3.62667	-4.48769	-2.59458	-1.30168	-0.184605	1.77145	1.51057	0.724044	0.558642	0.176105	0.724181	1.05793	1.90755	3.00084	2.7468	2.58813	1.36116	0.0510991	0.123438	-0.921555	-1.02934	-0.447772	-0.824861	-1.10702	-1.89575	-1.65928	-2.06811	0.383395
0.767434	0.111389	-0.596088	-0.961854	-1.69913	-2.47474	-2.48979	-1.90658	-0.109734	1.73718	2.8733	4.04778	3.33354	1.94976	0.258726	-0.928593	-2.95811	-3.74856	-3.1454	-1.50421	-0.300449	1.02966	2.38285	3.05605	1.82685	1.71351	1.47671	0.476333	0.591917	0.340806	-0.57747	-1.75748	-3.30709	-3.88586	-4.11475	-3.21854	-0.972881	1.00101	3.26341	4.32721	3.97943	2.97976	1.30597	-1.16383	-2.47609	-3.27798	-3.13063	-2.83192	-1.57695	-1.50271
1.2458	0.568718	-0.029344	-0.459281	-0.94747	-1.55686	-1.6198	-1.19002	0.12705	1.36299	2.27407	3.15593	2.38589	1.37663	-0.232868	-1.18804	-2.54914	-2.84239	-2.08288	-0.60474	0.526037	1.34508	2.0302	2.13575	0.94936	0.920855	1.09461	0.866507	1.24703	1.04238	0.172149	-1.30027	-3.17598	-4.21997	-4.75581	-3.71671	-1.30489	1.23378	4.0942	5.64871	5.95528	4.68067	2.41709	-0.90346	-3.41801	-5.18013	-5.61418	-5.001	-3.13318	-1.50767
-7.03553	-9.61879	-9.07453	-5.7419	0.627371	7.14026	10.5105	10.0624	5.21417	-1.22192	-4.63778	-6.11802	-4.73089	0.198949	2.11546	2.18726	1.80475	-0.282987	-3.40986	-4.29813	-1.2194	2.74991	4.41514	4.82582	0.412142	-4.50247	-6.58095	-7.11887	-6.06452	-2.57579	4.18797	8.38254	9.85057	6.53119	2.0163	-2.02192	-4.664	-3.04723	0.39807	3.98573	6.87734	3.87834	-1.05699	-6.00336	-9.21565	-8.15189	-3.51447	3.34986	7.31203	10.1937
-10.6936	-13.2987	-12.0965	-6.57493	0.590782	7.40625	10.8783	10.0508	5.70925	0.480575	-3.21167	-5.06999	-3.66664	-1.67535	-0.16205	-0.755195	-2.38678	-3.73543	-4.38628	-1.95832	2.58921	7.47918	9.6082	8.19792	2.38081	-4.06483	-9.94347	-12.1233	-9.57988	-2.88172	5.66033	11.5127	13.6212	10.1656	4.28388	-3.03992	-6.69197	-6.667	-4.00939	0.933281	4.26889	5.00463	2.798	-0.282691	-2.78313	-2.32843	0.552709	3.87623	6.17748	6.00342
-0.773255	0.86229	2.20499	2.21934	1.40118	-0.0414599	-1.47998	-2.11707	-1.80061	-0.825007	0.505825	1.65776	1.26435	0.575695	-1.26564	-2.32511	-2.51314	-1.58339	0.0507078	1.71292	2.55715	2.23796	0.384078	-1.60146	-4.03962	-4.27343	-2.29688	-0.0368919	2.38985	3.44776	3.32114	1.59072	-0.892731	-2.95026	-3.69411	-2.64123	-0.991976	1.11749	2.63776	2.47276	1.36747	-0.755783	-2.12866	-2.8247	-2.02217	-0.579353	0.999872	2.0816	1.86051	1.01972
0.411264	1.01941	0.860758	0.530001	0.289036	0.416818	0.743251	1.11496	1.12269	0.763698	0.527075	-0.557782	-1.78865	-2.16773	-2.409	-1.88889	0.126885	2.25994	3.48045	3.60035	2.7911	0.567024	-2.50282	-4.55326	-5.69304	-4.80029	-1.34359	2.31988	4.30315	4.48142	3.4113	0.815988	-1.78501	-3.78815	-3.82556	-2.2635	-0.0556984	2.17801	3.24511	3.00214	1.94033	-0.31105	-2.23856	-2.90695	-2.6645	-1.48156	-0.125402	0.957709	0.984599	0.987245
-1.87247	-1.70546	-0.583904	0.0409154	0.861538	1.19218	0.963802	0.650422	0.216597	-0.42048	-0.725594	-0.475795	-1.12936	-0.95794	-1.90026	-1.73217	-1.46483	-0.660611	0.258697	1.27342	1.81859	1.8887	0.843648	-0.256573	-2.5535	-2.71808	-1.75743	-1.12015	0.236261	0.888614	1.62726	1.39457	0.696093	-0.0367842	-0.518316	-0.197246	-0.0303871	0.548766	1.14875	0.835489	0.642946	-0.458428	-0.703527	-1.30193	-1.07975	-0.760909	-0.272804	0.374965	0.501445	0.956774
0.753415	2.17557	1.92694	1.46309	0.290534	-0.290762	-0.0836942	0.535801	1.25383	1.75569	1.33018	-0.852661	-2.71283	-4.8266	-4.77673	-3.64788	-0.35329	3.6155	6.57777	7.58144	6.12609	2.28785	-2.43517	-6.4874	-7.70994	-6.8812	-3.94392	0.689393	4.09005	6.02915	5.50256	3.11272	0.264759	-2.36155	-3.20787	-3.04531	-1.02196	0.964139	1.91004	2.44432	1.40924	0.143601	-1.74336	-2.36484	-2.50896	-1.43018	0.0989092	1.33091	2.41064	2.68826
0.293438	2.54871	3.18338	2.52933	1.1122	-0.150357	-1.07107	-1.18287	-0.898434	-0.0522875	1.3447	1.34601	0.648196	-0.258464	-1.86678	-3.1883	-2.16747	-0.294412	1.48177	2.83957	3.67865	2.7382	-0.253946	-2.99746	-5.51771	-6.38864	-3.8635	-0.302257	2.20587	3.61604	4.18525	2.89933	0.990572	-1.42078	-2.29703	-2.0762	-1.30281	0.261236	1.10594	1.35097	1.03753	-0.507158	-1.99143	-2.29839	-2.11502	-1.02424	0.330364	1.64577	1.79822	2.21313
2.62897	6.47518	6.9147	5.33887	1.9932	-0.889669	-2.32062	-2.14147	-0.942788	0.630915	1.42645	-0.617745	-3.0228	-5.86814	-6.55785	-5.50393	-0.655321	5.25626	9.76115	11.1822	9.12676	3.22322	-4.31338	-10.5746	-12.473	-11.2292	-6.14894	1.2222	6.14719	8.53081	7.59665	4.06857	0.141815	-3.26259	-3.97666	-3.07319	-0.569577	1.7452	2.31899	2.09251	0.468748	-1.4948	-3.55766	-3.55646	-3.06873	-1.3451	0.471723	1.87373	2.63219	3.14577
-7.04473	-11.3347	-11.6828	-7.91969	-0.236181	7.80364	12.4509	12.6566	7.39406	0.253877	-4.02545	-7.2105	-5.39845	0.107436	4.56803	6.35441	8.49653	6.55408	1.30187	-4.6644	-6.7242	-7.40739	-6.59244	-3.33165	1.83691	3.78288	6.49719	8.32733	4.79639	0.361153	-2.48475	-4.66188	-4.43005	-3.68356	-0.63315	3.30571	5.23303	6.84105	5.62227	3.10432	1.26659	-2.74733	-5.59126	-4.84453	-3.93278	-1.41942	0.654927	2.80432	1.74138	2.63484
-7.58112	-11.2479	-11.0965	-7.06844	0.437596	8.25484	13.0619	13.4302	8.49869	0.997622	-5.03652	-9.43089	-8.68515	-3.85004	1.68769	5.60671	8.45761	7.00773	1.94485	-4.0451	-6.82209	-7.05779	-4.41212	0.408873	6.33448	8.15564	7.25968	4.32081	-2.08861	-7.28803	-8.63192	-6.55901	-1.14263	4.27806	8.68445	10.1372	7.40053	2.84592	-2.81178	-6.54011	-6.36226	-4.61682	-0.974536	3.89164	6.16954	6.36742	3.76598	0.289865	-4.31796	-5.61511
-8.66869	-17.0638	-18.9524	-14.849	-3.31345	9.91832	18.8767	21.3194	14.7291	3.43418	-5.55794	-12.497	-12.557	-5.73263	0.360593	4.66366	8.9329	7.59281	1.85625	-4.56803	-5.53521	-4.04331	-1.25766	3.06398	7.08009	5.35966	2.76485	-0.755554	-7.5761	-11.7628	-9.64832	-4.46321	3.43229	9.35744	13.7257	15.4299	11.2019	6.45473	-0.131022	-6.17393	-8.06321	-10.9969	-10.5783	-6.26042	-1.90886	3.41058	7.2393	10.3899	7.72448	6.52944
-9.83936	-16.182	-18.3651	-13.9073	-3.80487	8.89418	18.7146	22.3174	17.5294	7.80015	-2.24774	-11.9203	-13.968	-10.7709	-3.9469	1.39866	7.00328	7.7122	3.70346	-1.69474	-3.57507	-2.79168	0.367921	5.08985	10.1691	8.48167	3.37825	-2.8919	-11.7632	-16.1755	-13.8089	-5.99712	5.71244	15.0287	20.7997	19.2046	11.3051	0.851631	-10.2991	-16.1515	-15.8553	-11.036	-3.75422	5.82045	11.3036	13.7367	11.8321	7.30378	0.338579	-4.21855
-1.74761	-4.56443	-5.12892	-4.10756	-1.06738	1.99309	3.65764	3.67428	1.66489	-0.977003	-2.26104	-2.29182	-0.61109	2.6709	4.69283	5.2266	4.80924	2.14773	-1.49581	-5.00293	-6.04548	-5.40371	-3.3239	-0.143549	3.29626	4.44119	5.01692	4.26757	1.48257	-1.54865	-3.38849	-4.00141	-3.29104	-1.79377	0.272401	2.82869	3.51527	3.78779	2.84557	0.693607	-0.9147	-3.22962	-4.30331	-3.72823	-2.41053	-0.519171	1.14293	2.74693	2.44219	2.44808
-3.65364	-3.97907	-2.23024	0.524518	3.60764	5.41861	5.23172	3.01639	-0.678321	-4.43985	-6.96185	-7.25329	-4.54956	-0.451022	4.26392	7.47677	8.38284	6.20497	2.10329	-2.94468	-6.63937	-8.07453	-6.18464	-2.56952	3.49421	6.84077	6.83201	5.17026	1.39741	-2.38139	-5.24957	-5.5174	-3.52101	-0.0970179	2.96118	4.84738	4.46274	2.36372	-0.602259	-3.10103	-3.98246	-3.02966	-0.875947	1.71108	3.08775	2.98088	1.31952	-0.676261	-2.36226	-2.5848
0.260512	-4.59295	-9.49332	-9.38021	-6.81234	-1.37173	4.69351	8.32853	8.64245	6.64153	2.90938	-1.87574	-1.97946	-1.01725	4.46966	7.10357	8.51391	5.84426	0.110645	-6.70334	-10.858	-11.0224	-5.59551	2.70358	12.8977	15.6278	13.1071	7.08132	-3.29181	-11.1272	-15.2206	-12.3614	-4.34146	4.76571	11.796	12.3226	8.22919	-0.0703731	-8.90839	-12.5154	-11.7723	-4.70367	2.24202	9.66711	11.6016	9.21968	3.39516	-3.54836	-7.43974	-8.37806
-4.74526	-7.13252	-8.32785	-5.69773	-1.9075	2.8543	6.55537	7.46741	5.55166	2.63122	-0.826067	-4.12	-2.89211	-1.38659	3.43891	5.43499	6.27303	4.00367	-0.291061	-5.15012	-7.92011	-7.58093	-3.47341	2.32645	10.0263	11.6997	8.94549	4.13796	-3.52289	-9.01632	-11.83	-9.28667	-2.6953	4.72033	10.7367	11.3584	7.99997	0.979641	-7.31201	-11.7158	-12.7665	-7.58228	-1.07973	7.04236	11.3877	11.9744	8.52523	2.39966	-3.04769	-6.96189
-1.37105	-2.84469	-2.28295	-2.14436	0.524501	3.04621	3.28382	2.28257	-1.31007	-4.51139	-3.88334	-2.14459	1.57116	6.84375	7.16401	4.53636	2.56484	-1.72502	-6.38534	-9.2016	-6.41852	-1.93553	1.39914	4.36178	5.5838	2.31594	-0.122858	-2.3394	-5.89731	-7.36964	-4.24103	-0.0147722	4.80068	7.07191	8.19056	8.32623	4.2137	1.75819	-1.23099	-4.10259	-4.12539	-6.39436	-6.61676	-4.71563	-2.7871	0.158239	2.92331	6.62289	6.02541	7.42631
-5.81215	-4.71638	-2.07611	1.2351	4.92925	7.49897	6.90013	3.7798	-1.88985	-6.29951	-7.21111	-7.24113	-2.78254	1.58504	4.51789	3.54435	3.6075	1.53727	-1.27717	-3.30955	-1.61294	0.519217	1.68711	1.723	3.27687	-0.571484	-4.62871	-5.67974	-7.7871	-6.75687	-2.8685	2.11042	7.51926	9.93648	11.08	9.48814	5.20631	1.30234	-3.82514	-7.06858	-8.40153	-8.9404	-8.08867	-3.73355	-0.138009	4.32937	7.51832	9.71839	8.11034	6.80596
-0.731856	-1.27252	0.248402	0.515377	1.50922	1.37607	0.0950706	-0.987595	-2.08654	-2.46834	-1.6849	-0.0415793	1.35134	2.07565	0.519021	-1.14931	-2.46758	-3.31939	-2.72168	-1.37749	1.04696	3.01842	3.84373	2.85257	2.64231	0.732406	-2.15647	-3.41877	-3.51849	-2.7245	-1.17948	0.57166	2.02648	3.07672	3.3044	3.9902	2.90084	2.14737	0.7887	-1.62915	-2.99087	-4.42856	-3.54475	-1.54694	1.15152	3.58426	4.65403	4.88314	2.34176	0.129329
-1.97458	0.196235	2.38224	3.86513	4.14856	3.03232	0.418647	-2.43898	-4.99731	-5.12012	-2.74301	-0.589091	3.47081	5.13229	5.46617	2.60565	0.924805	-1.22167	-2.80063	-3.7371	-2.54318	-1.50811	-0.602061	-0.295808	3.12502	2.6946	1.49585	2.18745	0.515115	-0.698321	-2.03072	-2.58492	-1.79028	-0.759969	1.45099	3.32367	4.12362	4.15035	1.88776	-0.340271	-2.42571	-3.58813	-3.93428	-1.48809	0.129792	1.93454	2.43655	2.32065	0.887169	0.739131
0.490251	0.11108	0.217707	-0.143176	-0.639732	-1.41268	-1.9612	-1.95715	-1.16819	-0.175972	0.409203	1.4311	1.40525	0.814147	-0.201148	-0.690262	-1.8957	-2.40688	-1.95438	-0.902188	-0.0854176	1.04569	2.14313	2.48772	2.0148	1.70757	0.173916	-1.69993	-2.17152	-2.22086	-1.90264	-0.989376	-0.0151083	1.29965	1.86182	2.04463	1.64335	0.667129	-0.193576	-1.29323	-2.04484	-1.90183	-0.825496	-0.133368	0.971443	1.44515	1.43318	0.91556	0.420539	-0.417509
0.148111	-0.461693	-0.402031	-0.33516	0.207122	0.549364	0.466667	0.20007	-0.277713	-0.680931	-0.497271	0.0286504	0.457139	0.949066	0.427374	-0.217989	-0.854023	-1.29453	-1.33937	-0.855146	0.154505	1.0213	1.33405	1.08463	0.443389	-0.186976	-0.665795	-0.708774	-0.405426	0.00619571	0.617836	0.765198	0.576631	0.0845085	-0.407869	-0.379678	-0.276963	0.300271	0.903162	1.09898	1.31669	0.721863	0.307203	-0.159357	-0.430437	-0.486398	-0.484407	-0.274095	-0.482565	-0.28212
1.58305	2.18151	3.08803	2.51466	1.06341	-1.6392	-4.17097	-5.58514	-4.98115	-3.36095	-1.13621	2.90941	4.30566	5.65999	4.52855	3.50386	0.220956	-2.8168	-4.21059	-4.34569	-4.00132	-2.44147	-0.470108	1.39003	0.599963	1.12959	2.28197	1.66716	2.45913	2.12721	1.07313	-0.562045	-3.42105	-5.18148	-6.74738	-5.69287	-4.00895	-1.26934	2.58587	4.06795	4.35913	2.78831	1.12493	-1.87061	-2.81479	-3.34874	-2.66369	-1.4104	-0.359718	-0.707736
5.47371	4.44361	3.04756	0.285117	-2.11233	-4.24043	-4.96667	-4.01589	-1.64612	0.449323	1.72022	3.36855	2.28254	1.63787	-0.199787	-0.412602	-1.44826	-1.79817	-1.08483	-0.156385	0.19608	0.635433	1.01361	1.15453	-0.438044	-0.518551	-0.0535513	-0.631548	0.308127	0.589256	0.585526	0.156021	-1.36058	-2.29227	-3.65266	-3.14422	-2.37011	-0.608095	2.40364	3.6825	4.27455	2.85927	0.99837	-2.60467	-4.69651	-6.00523	-5.32682	-2.79154	0.484202	3.0021
1.60154	0.518352	-1.09094	-2.30796	-4.38066	-5.98535	-5.88884	-4.28537	-0.347268	4.00159	6.49916	8.40769	6.97693	3.21867	-0.627744	-3.70695	-7.54958	-8.48102	-6.37825	-2.11226	1.14744	4.48043	6.81726	7.18137	3.78275	1.85215	-0.358972	-3.1364	-2.70496	-1.71803	-1.32511	-1.07239	-1.76617	-1.91411	-2.39429	-2.66813	-1.15342	-0.0423159	1.82701	2.98366	2.21093	1.93978	0.832593	-1.44762	-2.16992	-2.47462	-1.56289	-0.957115	1.10559	0.607553
-0.525669	-4.25613	-6.72204	-6.35461	-5.0398	-2.7989	0.116008	2.41848	4.82766	5.98799	5.27605	4.86035	2.74539	0.0596543	-2.06241	-3.30839	-6.28901	-7.10711	-5.84318	-2.1721	0.964718	4.71935	7.9027	8.95666	5.26444	3.20439	0.0190387	-3.73326	-3.64693	-2.2455	-0.624743	0.488432	0.23583	-0.536749	-2.45692	-4.553	-3.75971	-2.48817	0.825872	4.53532	6.54794	7.89444	6.87076	2.83497	-0.848732	-4.2118	-5.70011	-6.28832	-3.75772	-2.50483
0.166397	0.780259	0.478497	-0.335587	-2.56388	-4.62789	-5.60033	-5.06597	-2.24554	1.79916	5.00835	7.80184	7.60818	4.64686	0.402538	-4.0026	-8.77272	-10.4412	-8.62328	-3.55083	1.62995	7.05159	9.86807	9.62843	3.84441	-1.12782	-5.50303	-9.20154	-7.92266	-4.08342	0.878782	5.24807	7.19057	6.55016	3.40845	-1.62676	-5.46833	-7.83522	-7.33566	-4.61452	-1.74723	2.2005	4.91562	5.10908	4.65523	2.97981	1.51123	-0.298848	-0.565905	-1.77346
-0.060197	-1.55205	-3.72943	-3.31447	-2.33979	0.262938	3.32062	5.00424	5.25995	4.00576	1.16582	-2.47305	-4.46257	-6.16111	-4.79911	-3.11943	-1.37906	0.899955	2.43352	4.13789	4.72052	4.87578	4.32605	2.66744	-0.507814	-3.02765	-5.93101	-7.17487	-5.94272	-2.19222	2.34429	6.15345	8.45003	7.66296	4.73057	-1.04161	-4.25716	-6.35637	-5.99084	-1.91704	1.85768	5.90272	6.50197	4.575	0.647531	-2.83249	-4.46492	-4.47558	-0.942189	2.40313
0.384631	-0.407786	-2.26212	-2.22682	-3.51218	-3.81762	-2.47208	-0.94012	1.99811	4.40689	3.62281	2.62375	0.375802	-3.52981	-4.0021	-3.35362	-4.50511	-3.39854	-0.76377	3.0056	4.02111	5.28701	6.22742	5.27943	0.795982	-1.4625	-4.96178	-8.0566	-5.96195	-1.65304	2.01879	5.28462	6.24647	5.46829	2.07422	-3.86292	-6.32264	-8.41968	-7.18525	-2.89953	-0.00555772	5.2005	7.26882	5.70205	3.34952	0.245016	-1.47494	-3.17975	-0.494915	-0.509008
-0.173034	-0.53488	-0.962339	0.0379665	0.258484	0.516069	0.990785	0.840509	0.950921	0.820486	-0.851724	-2.30663	-2.83781	-4.27344	-2.61258	-0.574415	0.429503	2.00292	3.61885	4.7641	3.74862	2.30383	1.33793	-0.566553	-1.67121	-2.09026	-3.91423	-4.08544	-1.77391	1.76285	3.8691	5.3156	5.09939	3.57577	0.43681	-3.97334	-5.54245	-6.38296	-4.98012	-1.13354	1.80786	5.90534	7.12677	5.73384	2.71327	-0.753342	-3.21123	-4.71001	-2.55901	-1.04989
-0.217214	-1.68301	-8.37171	-8.698	-11.7573	-9.80705	-3.35071	2.68459	9.72112	15.3156	12.7962	6.13473	0.924133	-9.93993	-9.38287	-9.33786	-10.1822	-6.95825	-2.00091	5.14493	7.80635	11.5543	14.8815	14.3527	8.13679	0.935464	-10.7667	-20.2544	-20.8027	-12.6859	-2.84388	9.77036	20.1919	24.2481	20.729	4.00135	-8.15425	-21.918	-29.3053	-23.0819	-15.993	2.97867	15.3705	22.2361	21.7904	16.1383	8.99842	-1.35702	-1.91902	-6.23502
-2.4177	-2.44746	-3.14389	-2.3123	-0.185835	3.69363	7.28825	9.06536	7.6479	3.95554	-0.729447	-7.14117	-10.0836	-11.2406	-8.97974	-5.59981	0.0813076	5.29648	7.53329	8.02517	7.3399	5.08915	1.77813	-1.52248	-3.26127	-4.79336	-6.79879	-6.50152	-6.17953	-3.62881	0.896752	5.21995	9.78713	11.1149	10.6742	6.2711	1.87359	-2.42474	-6.16366	-5.7568	-3.43573	-0.14321	2.10078	3.85043	2.70931	1.43667	-0.0225372	-0.804456	-0.273303	2.21034
1.16325	-0.876719	-2.16668	-3.29645	-3.5491	-3.26936	-2.03481	-0.0593416	2.37108	3.93455	4.0094	3.68589	1.69675	-0.638553	-2.8897	-3.55856	-4.45747	-4.0585	-2.54332	-0.529763	0.886399	2.26528	3.81097	4.45754	4.37743	4.51926	2.58195	-0.199451	-2.02031	-3.7708	-5.10156	-5.28815	-4.36788	-1.77815	0.823504	3.64879	5.82785	6.22945	5.45393	2.94548	-0.0292901	-2.54787	-3.60297	-4.1756	-3.04138	-1.48194	0.0680383	1.00034	1.49602	0.839621
-1.14731	-4.85049	-6.91181	-6.44514	-4.98253	-2.69838	0.407604	3.09516	5.71801	6.75243	4.97197	2.93929	0.0230555	-3.49953	-4.50298	-3.67632	-3.87542	-2.53985	-0.290466	2.0191	2.1807	2.23506	3.16503	3.27465	3.17415	4.27027	2.7311	0.560526	0.0496965	-0.612647	-2.49311	-3.71281	-4.33455	-3.03924	-1.61358	-0.170135	2.67752	3.51906	3.78725	3.18505	1.10322	0.707514	0.481098	-0.144132	0.268937	0.455759	0.420906	-0.892559	-0.902688	-2.7927
4.32779	4.95356	3.92145	2.22685	-1.68617	-6.03171	-8.30469	-8.35794	-4.60426	0.514254	4.1929	7.76316	7.72874	4.95623	2.28156	0.0211125	-3.96759	-5.60826	-4.45147	-1.91409	-1.00707	-0.0508791	1.53188	2.12606	1.25034	2.39744	3.06311	2.91474	4.45442	4.5412	1.46825	-2.52542	-7.49471	-9.97818	-10.9748	-9.09502	-3.57649	1.45395	6.65822	9.21777	7.85059	5.78099	2.00907	-2.76558	-5.02599	-5.96922	-4.99166	-4.0268	-1.12975	-1.45451
6.58079	6.18311	3.75262	1.02384	-4.09174	-9.15606	-10.9861	-9.98504	-4.30351	2.3018	5.86792	9.50939	8.65648	4.8947	2.591	1.45901	-2.92144	-4.97956	-4.21129	-2.38963	-3.26768	-3.08104	-0.521878	1.81126	2.49687	5.87709	7.18527	5.88148	6.61854	5.27339	0.0221771	-5.22571	-10.9531	-12.7132	-13.1073	-10.6876	-4.22004	0.833034	6.52486	9.51201	8.16788	7.31966	4.38917	-0.776306	-3.47696	-5.75185	-6.07381	-6.51566	-3.25584	-3.85147
-0.232967	2.00253	3.61472	3.88826	3.17074	1.67869	-0.290891	-1.94247	-3.11965	-3.21996	-2.26309	-1.45738	-0.299525	0.135905	-0.0716775	-0.749965	-0.490512	0.105546	0.890302	1.66053	2.44692	2.19005	0.763463	-1.39334	-2.51407	-3.73566	-4.17957	-2.72162	-1.0346	1.04385	2.85825	3.66271	3.6539	2.4843	1.1943	-0.0695611	-1.01402	-1.16527	-1.30138	-1.03726	-0.658617	-0.629016	-0.572643	-0.0324711	0.263531	0.873789	1.26102	1.56193	1.07284	0.892458
0.0587524	2.24088	3.81132	3.78233	3.24616	2.10034	0.335399	-1.09498	-2.50979	-3.0049	-1.96972	-1.60564	-0.777841	-0.28067	-1.00712	-1.98844	-0.978213	0.367844	1.44887	2.20024	3.18823	2.53479	0.25349	-2.39909	-3.32433	-4.14881	-3.68346	-1.29816	0.0200705	1.12455	2.23082	2.24343	2.26486	1.53776	1.53312	1.84613	1.70052	1.86378	0.911231	-0.197053	-0.741618	-2.0219	-2.38613	-1.3737	-0.612368	0.574748	1.11352	1.5674	0.572158	1.0165
0.613697	2.3446	3.29113	3.13345	2.05411	0.392853	-1.34669	-2.55707	-2.95106	-2.40413	-0.978967	0.461693	1.2573	1.65522	0.940729	-0.119429	-0.718694	-0.905576	-0.559163	0.121775	0.942672	1.15692	0.378093	-0.717694	-2.20388	-3.08852	-2.32052	-0.881113	0.626773	1.77254	2.39443	1.92147	0.602238	-1.07216	-2.20456	-2.29919	-1.8034	-0.496238	0.854796	1.54107	1.59201	0.530132	-0.75102	-1.7164	-2.00534	-1.54775	-0.556906	0.625574	1.14113	1.28007
0.873303	2.90682	4.35219	4.22452	3.27416	1.41469	-0.703589	-2.26314	-3.0773	-3.10346	-2.00944	-0.750233	-0.297765	0.387173	-0.285206	-0.662238	-0.281533	0.465021	1.45856	2.19903	2.62701	1.75788	-0.330915	-2.58172	-4.5541	-5.13998	-3.40589	-0.655613	1.9078	3.4644	3.99613	2.74005	0.316336	-2.27887	-3.95247	-3.51277	-2.23968	0.220395	2.6459	3.58603	3.6434	1.4743	-0.895875	-2.98506	-3.93155	-3.59347	-2.26511	-0.204002	0.920142	1.81371
0.327559	2.61829	4.3171	4.42161	3.49507	1.58544	-0.936907	-3.07953	-4.56407	-4.6688	-3.19525	-1.11797	0.942825	2.74224	2.92823	2.08062	1.36693	0.228245	-0.679324	-1.33061	-1.09868	-0.816477	-1.13328	-1.39436	-1.65277	-2.30956	-1.63098	-0.53437	0.263685	0.948494	1.70566	1.99249	1.68725	0.745874	-0.167418	-0.708292	-1.86649	-2.08494	-2.0377	-1.93581	-1.27599	-0.989488	-0.358714	0.530618	1.18397	1.50773	1.42705	1.34809	0.348052	-0.0553517
0.0938153	3.75523	6.11261	6.51561	5.34207	3.11702	0.400795	-1.93043	-3.70567	-4.39093	-3.94349	-3.82601	-3.19406	-2.65514	-2.10508	-1.33666	1.01885	3.47538	5.19245	5.55963	4.76512	1.98014	-2.01071	-5.79146	-7.05249	-7.08721	-5.22563	-1.36075	1.61431	3.76798	4.66756	3.9702	2.63141	0.748624	-0.342037	-0.75745	-0.777322	-0.310383	-0.378243	-0.469155	-0.532231	-1.01937	-1.26142	-0.693938	-0.365595	0.255061	0.544137	0.831531	0.473305	0.85432
0.797939	1.77872	1.70199	1.21514	0.614106	0.105218	-0.612006	-1.3197	-2.23815	-2.28987	-0.692759	0.772606	3.1184	5.34897	5.98157	4.17615	2.47572	-0.640663	-4.01503	-6.51411	-6.1338	-4.33868	-1.86913	1.27598	4.00234	3.77432	3.80766	3.03719	0.0875078	-2.41219	-3.42127	-3.23245	-1.95107	-0.806247	0.722121	1.79734	1.36622	0.899595	-0.239192	-1.14749	-1.32079	-1.76435	-1.98644	-0.77183	0.010537	0.911785	1.33254	1.5174	0.304041	-0.299779
-1.28785	0.720144	2.1348	2.72579	3.1192	3.18929	2.32935	1.02745	-1.15821	-2.83214	-2.79146	-3.33964	-2.35209	-0.945838	-0.283755	-0.427596	1.27668	2.37215	2.29559	1.62038	1.6903	0.641545	-1.49859	-3.29863	-3.34847	-3.82385	-2.84687	-0.355692	0.238141	0.718873	1.62649	1.7629	2.29014	1.90869	2.37128	2.67689	2.26072	1.97194	0.327851	-1.14805	-1.93445	-3.28946	-3.71563	-2.08932	-0.693562	1.3618	2.6349	3.37221	2.00977	1.67298
1.97335	2.92038	3.42548	2.1745	-0.266611	-3.33545	-5.24533	-5.25771	-2.89828	-0.0479546	1.73707	3.48232	2.00048	-0.0837328	-2.46709	-2.50222	-2.56163	-0.828916	2.03483	4.16096	3.4671	1.27712	-1.59456	-4.25652	-6.56062	-4.66859	-1.10644	2.06335	5.97554	7.01856	4.88958	0.806146	-4.22182	-6.95718	-7.73762	-5.20314	-1.18906	2.39652	5.08809	4.41073	1.68992	-1.47464	-3.16958	-4.25076	-2.31796	0.098263	2.36748	3.06736	2.41495	-0.491165
3.31166	2.43482	1.49068	-0.627215	-1.51297	-1.78969	-1.24957	0.232054	1.58376	1.73499	1.48562	0.780027	-1.87046	-2.57724	-4.39616	-3.60837	-1.62177	0.9526	3.11904	4.24865	4.18965	2.55357	-0.400722	-2.81067	-5.68441	-5.39734	-2.51832	0.0452708	2.41366	2.95095	3.00052	1.34468	-0.972183	-2.72945	-3.43843	-1.58796	0.196038	2.68535	4.79363	4.33194	3.44926	-0.211641	-2.87086	-5.31085	-5.59617	-4.45014	-2.17634	0.87447	2.33496	3.51287
1.56499	3.52979	3.96513	3.37537	-0.0668257	-4.06666	-6.19722	-6.31673	-2.83101	1.41565	3.01832	4.17556	1.50309	-3.55744	-6.69187	-6.81852	-7.31795	-3.73061	2.38087	8.61957	9.75156	8.27726	4.68464	-0.971495	-7.99239	-8.92747	-8.37611	-6.04341	1.05915	7.09846	8.9253	7.29644	2.29787	-2.4513	-6.84938	-9.2652	-6.63152	-3.49722	1.00911	4.27979	3.85272	3.71987	2.259	-0.91628	-1.54419	-1.31758	0.223481	0.521172	2.34074	-0.0738864
-0.694238	0.297139	0.936923	2.1531	1.5319	0.206926	-0.797682	-1.70666	-1.00985	0.159201	0.0836065	0.205239	-1.01247	-3.50162	-4.15657	-3.4466	-3.11271	-0.483171	3.41519	7.15631	7.36445	5.51695	2.19054	-2.42631	-7.4054	-8.1076	-6.9025	-3.67848	2.49059	7.72122	9.18277	7.32337	2.4418	-2.74414	-7.25617	-9.85646	-7.71236	-4.42875	0.170192	4.24558	5.15119	5.64099	4.06739	1.1436	-0.488819	-1.25713	-0.801276	-0.941765	0.335327	-1.26407
-0.238824	1.35755	2.63711	3.04347	0.716449	-2.99979	-5.47219	-6.22047	-3.24737	0.630668	2.5081	5.20358	3.8821	0.702778	-1.6793	-1.76648	-4.20686	-3.86123	-1.25657	1.93491	1.53539	0.8984	0.723473	0.0683124	-2.36869	0.203005	2.06102	2.30847	5.49681	6.50118	4.0058	0.0995144	-5.10376	-7.84572	-9.88596	-9.76325	-6.14412	-3.05118	1.4509	4.62283	5.53228	7.3207	8.1089	5.5914	3.82845	0.394515	-3.02026	-7.18798	-7.86434	-9.77024
-2.56633	-0.0861238	2.8553	5.22303	5.17189	3.26283	1.03297	-1.12584	-1.60157	-1.75438	-3.4321	-4.53756	-6.45539	-9.1331	-8.67733	-4.97611	-1.3951	4.47286	10.4107	14.0695	11.7978	6.05086	-0.772912	-8.35429	-12.7265	-11.0035	-8.61492	-3.33217	4.71883	10.7688	11.7609	8.97058	3.45936	-1.65725	-6.12626	-8.53477	-6.31163	-3.64195	-0.0385635	3.11106	3.89296	5.12592	5.25224	3.40551	2.00767	0.366096	-1.11365	-3.13231	-2.8209	-3.73841
-0.327697	1.66809	2.77759	2.89528	1.74908	0.162469	-1.24627	-2.06215	-1.90559	-1.09181	-0.317241	0.14242	-0.0410412	-1.01688	-1.89099	-2.28333	-2.21807	-1.04205	0.578948	2.34307	3.079	2.89119	1.61568	-0.320112	-2.48121	-3.17345	-3.35487	-2.60823	-0.814879	1.05244	2.38026	2.70817	2.29328	1.29008	0.223792	-0.97841	-1.18616	-1.14815	-0.836529	-0.168178	0.111878	0.529338	0.712807	0.528472	0.388584	0.31636	0.311011	0.0653566	0.143391	-0.0693623
-1.80678	-0.327654	1.99448	2.20979	3.22437	3.48281	2.43997	1.49735	-0.416806	-2.18526	-1.88522	-1.83162	-2.02462	-1.0126	-3.04892	-4.25265	-2.78943	-0.813979	1.07411	2.82006	5.30515	5.56822	2.61333	-1.19734	-4.78981	-7.35519	-6.83368	-4.09072	-1.5457	0.756053	3.93995	4.92818	4.83518	3.01314	1.61402	1.76261	0.813555	1.71386	1.92008	0.752599	0.520988	-2.69477	-4.10904	-4.00977	-2.82456	-0.309258	2.06127	4.63904	3.38276	3.28271
-5.19266	-6.83757	-4.91229	-2.94955	0.0222527	1.7072	1.87002	1.41513	0.888389	-0.0656128	-0.135763	2.3787	2.32033	3.51893	0.752761	-0.919489	-5.17553	-8.38715	-9.74984	-7.93373	-4.28693	1.66077	6.91491	10.9635	8.33037	7.26098	4.25216	-2.343	-5.87242	-8.51471	-7.3538	-4.66016	-1.16883	2.59075	4.36459	5.05568	3.07475	0.556984	-0.681186	-2.09073	-0.770819	0.603591	4.15197	4.51588	4.4999	1.73303	-2.07189	-5.47173	-7.62174	-6.96649
-2.50179	0.388169	4.83294	5.86217	5.46653	2.84054	-0.305297	-2.16351	-2.37073	-2.62211	-3.93129	-4.34175	-7.257	-9.77461	-11.9401	-8.77601	-4.96115	1.76536	8.93035	14.1228	13.9215	9.95424	3.22516	-5.09437	-11.7117	-11.5884	-11.3159	-8.51067	-1.36108	4.58388	8.35538	8.92941	7.05975	4.7453	1.42118	-0.430179	-0.900119	-0.562385	0.73289	0.802592	0.780639	0.0605156	0.813537	-0.915193	-1.34583	-1.88032	-1.90982	-1.04608	0.715311	2.80431
-2.66923	-1.38214	0.507734	1.48034	2.25393	2.34927	1.5607	0.685672	-0.403571	-1.10755	-1.07266	-1.11771	-1.11234	-1.37269	-2.53109	-3.23873	-2.75489	-1.35622	0.368902	2.27398	3.89709	4.22405	2.62588	-0.0166794	-2.42453	-3.91618	-4.62016	-3.58711	-1.64393	0.605642	2.94173	3.95956	4.15988	3.11038	1.91062	0.734649	-0.313807	-0.53753	-0.842426	-0.963981	-0.683984	-0.8414	-0.2879	0.509422	1.21825	1.9448	2.10131	1.90637	0.609341	0.0474747
-1.77599	-1.08039	0.227324	0.539943	1.0705	1.35866	1.4344	1.77874	1.90735	1.48705	0.601548	-0.809876	-3.05545	-4.95322	-6.90544	-6.61646	-4.66159	-1.12735	2.6759	5.88062	7.36111	6.67416	3.77087	-0.207964	-3.85904	-5.27743	-5.79097	-4.71485	-2.25921	0.115865	2.34733	3.26787	3.47264	3.0312	2.37795	1.94408	1.36783	0.953547	0.245035	-0.861305	-1.4404	-2.14048	-1.38638	-0.423835	1.02769	2.29781	2.74172	2.41094	0.794527	-0.535295
[truncated: 95 more columns]
