# Supplementary material for: Graph Theoretical Analysis of BOLD Functional Connectivity during Human Sleep without EEG Monitoring
Source: PLoS One. 2015 Sep 11;10(9):e0137297. doi: 10.1371/journal.pone.0137297 (PMC4567068; doi:10.1371/journal.pone.0137297)
Supplement: S1 Dataset — (ZIP) [file pone.0137297.s001.zip › sleep data.xlsx]

## Sheet: Sheet1
2.18639	0.278866	0.671123	-0.877539	-2.68344	-2.00156	0.107876	-1.94946	3.27302	1.75159	2.67799	1.1233	-0.387008	-1.13549	-2.05154	-0.550012	0.762246	2.63281	3.83613	4.25977	1.53558	1.25844	-2.74457	-3.93491	-6.39788	-4.90672	-2.5698	2.2019	5.02374	5.48604	3.66963	1.93475	-1.49303	-3.76851	-6.01393	-7.12955	-5.50365	-0.212852	2.24634	3.52999	3.40256	3.66007	0.680587	-2.63927	-4.99698	-3.58568	-3.22972	-0.894995	1.37646	1.73212
0.793164	0.336845	1.75776	1.40644	0.517534	0.271195	0.723416	-2.48828	1.10718	-0.576349	1.32101	1.23012	0.33807	0.107711	-0.789554	-0.281215	0.252326	1.97301	3.1565	4.37108	3.27007	3.73521	0.265856	-1.18806	-4.57053	-4.04881	-3.42531	-0.565009	1.72384	2.13119	1.98138	1.59805	-0.700912	-2.29509	-3.41331	-3.53269	-2.19648	1.77972	3.95982	3.89302	2.81934	1.31323	-2.32086	-4.8396	-6.63628	-5.21309	-4.73175	-1.66864	0.987047	3.07351
2.36848	2.72302	3.43258	2.25448	-0.207787	-1.65863	-1.8819	-3.16991	-0.446883	0.193849	1.62021	1.85162	1.44561	0.496946	-1.00029	-1.6985	-2.32694	-2.2186	-1.31734	-0.129183	0.205072	1.93039	1.85211	2.37592	1.25334	0.56921	-0.558154	-0.906054	-1.71752	-2.45575	-2.88082	-2.25792	-1.29725	0.126964	0.565313	0.689175	0.913136	1.56904	0.883281	0.416349	-0.386314	-0.62924	-1.82999	-3.23733	-3.84999	-2.67185	-1.36507	0.695798	2.4617	2.90442
0.79977	-0.750688	-2.69452	-2.76457	-1.57166	-0.471199	0.654809	3.0336	1.20804	1.46636	-0.147047	-0.643425	-0.622196	-0.171838	0.990642	1.15174	1.13668	0.196063	-1.00264	-1.83163	-1.50553	-1.68461	0.123882	1.1669	2.62223	2.20773	1.31993	-0.641815	-1.78004	-1.41811	0.00411601	1.15104	2.65486	3.05612	3.18546	2.78356	1.34549	-1.3529	-2.41033	-2.36857	-1.65649	-1.52009	0.0529433	1.69501	3.01461	2.78179	2.98758	2.11804	1.15434	0.694112
2.28087	2.22449	2.36714	1.16984	-0.334941	-1.5658	-2.36704	-3.56848	-1.96475	-1.40282	0.483569	1.61447	2.6076	2.70838	1.99282	1.1683	0.331818	-0.557443	-1.53185	-1.08294	-1.49259	-0.590468	-0.890769	-0.649815	-1.48059	-1.81138	-2.08591	-1.29433	-1.35746	-0.0535648	0.702333	2.29554	2.57143	1.70404	1.29039	-0.992393	-2.89266	-2.58933	-2.92456	-2.61194	-1.3585	0.498005	1.95185	3.27751	3.50304	3.21858	1.34528	-0.603437	-1.29962	-1.8497
0.219824	0.278966	-1.03455	-1.25793	-0.499523	-0.629093	-1.39795	0.167073	-1.82924	-0.735345	-0.496295	0.594557	1.79583	2.33574	2.63847	1.48129	0.384211	-1.11812	-2.41244	-2.69852	-1.31432	-1.02318	0.901058	1.10159	1.82227	0.751251	-0.246067	-1.76367	-2.13848	-0.894583	0.872387	2.21464	3.01814	2.32222	1.95589	0.798496	-0.677499	-2.19547	-1.97032	-1.30836	-0.0432674	0.497043	1.83143	3.01419	3.37646	2.05875	1.12064	-0.417548	-1.2627	-1.23006
2.50569	2.93993	3.31915	2.43743	0.927318	-0.4264	-1.24864	-2.3309	-1.53146	-1.32643	-0.554164	-0.168434	0.231234	0.251348	0.158858	0.29467	0.624175	0.769226	0.59694	1.03583	0.220445	0.114381	-0.858965	-1.15179	-1.98502	-2.30828	-2.44817	-1.84189	-1.9705	-0.880714	-0.0515666	1.53348	2.56261	2.77435	3.13572	1.74535	-0.0835796	-1.14231	-2.90513	-3.78536	-3.55658	-2.35057	-0.555871	1.54001	2.96013	3.60895	2.78386	1.26137	0.364184	-0.481697
0.821425	-2.2972	-5.11434	-4.79957	-2.15504	0.424869	2.85079	6.13307	3.58459	2.96089	-0.246021	-1.85215	-2.5565	-2.20827	-0.352762	0.517236	1.43425	0.871166	-0.791178	-1.59964	-1.74947	-2.32951	-0.449865	1.13972	3.18429	3.03745	1.87867	-0.899342	-3.49942	-3.3992	-1.88991	0.0505902	2.67436	3.91598	6.09662	6.38161	4.32314	0.181448	-2.77044	-4.56935	-4.78886	-5.09066	-1.93794	2.74078	6.60486	7.22524	6.91781	3.91508	0.724645	-1.31108
3.72952	3.41657	3.56819	1.77809	-0.103087	-1.3796	-1.94585	-3.98267	-1.49078	-1.93222	-0.0959333	0.537396	1.27839	1.7859	1.78088	2.11647	2.26509	1.9007	0.308875	0.27327	-1.58039	-1.10249	-2.4494	-2.05318	-3.26621	-3.07863	-3.29725	-2.0489	-2.25654	-0.592596	0.683505	3.44522	4.03564	2.88527	2.46439	-0.982626	-4.05407	-3.50703	-3.76179	-3.37432	-1.56063	0.762987	2.08087	3.45644	3.1133	2.60487	0.140418	-1.37355	-0.836099	-0.0735809
5.84357	2.90383	-0.0422414	-2.49095	-3.65363	-3.95256	-3.18943	-1.90446	-1.1971	-0.141372	0.634354	1.64141	3.12103	4.14881	4.87173	4.18546	2.7839	-0.0733616	-3.51925	-4.83571	-5.72931	-4.65184	-2.53864	0.142405	1.79874	2.03212	1.15887	-0.0865782	-2.06686	-1.20704	0.246048	2.66167	4.32	3.90723	3.90015	1.38623	-1.77235	-3.78499	-5.15052	-4.80835	-2.93458	-1.113	1.65359	4.50776	6.07755	5.90545	4.47102	1.99411	0.652262	-0.248951
4.10144	3.15892	3.47872	1.64298	-1.74639	-3.78886	-4.32571	-6.58975	-3.1227	-2.15222	0.159068	1.82896	3.07328	3.69254	3.31433	3.43493	2.58961	1.23114	-0.733452	-2.16377	-5.47632	-5.69394	-6.92933	-5.02328	-3.78628	-1.04471	1.24299	3.93435	3.84053	3.57195	1.91103	1.54424	0.991372	0.722199	0.396167	-1.54332	-3.49777	-4.10763	-6.51108	-7.156	-6.38603	-3.19327	0.290583	4.0434	7.06601	9.52611	9.09642	6.83274	3.7982	-0.866483
-0.0934098	-1.39733	-0.762928	0.0127635	0.809431	1.78034	2.67815	1.0418	1.20656	-0.842934	-1.66126	-2.0502	-1.75058	-0.523472	0.815641	2.09997	2.49813	2.01876	0.477396	-0.472142	-2.30185	-2.07457	-2.37414	-0.806917	-0.349293	0.766539	0.773258	0.800678	-0.348876	-0.915423	-1.1101	-0.325627	0.361652	0.93448	1.90171	1.67177	0.699636	0.0286747	-1.57856	-2.94469	-3.52273	-3.35516	-2.33036	-0.0387138	2.09528	4.00831	4.27384	3.73291	2.49985	0.813691
4.7206	2.82047	2.56432	0.116774	-2.8543	-3.53924	-2.22433	-3.70903	1.22309	0.963687	2.00479	1.05876	-0.00959982	-0.65747	-1.03273	0.687278	2.3696	3.63937	3.27346	2.69499	-1.57359	-2.93523	-6.51225	-6.20406	-6.53028	-3.81704	-1.06699	2.90603	3.60784	3.91824	2.35916	2.1746	0.930601	-0.181948	-0.758261	-3.07983	-4.67622	-3.34164	-4.21684	-3.93964	-2.57814	0.433402	2.27041	3.80696	4.1086	4.72266	2.70522	0.915199	0.249454	-1.0686
2.65187	2.0891	2.14241	1.32349	0.277632	-0.360726	-0.306384	-1.66279	-0.393756	-1.08305	-0.50435	-0.384279	-0.248766	0.318099	0.84135	1.59659	2.03642	2.16732	1.50619	1.18085	-0.304924	-0.443287	-1.65219	-1.41439	-2.10366	-1.56339	-1.42662	-0.625622	-0.423219	0.107178	0.811531	1.8923	2.16664	1.90465	1.62513	0.461702	-0.883879	-1.20264	-1.87916	-2.29258	-2.04268	-1.52604	-1.10973	-0.185296	0.364245	1.18708	1.01206	1.30489	1.76762	2.22168
4.80392	2.50553	2.13348	-0.0201955	-2.74069	-3.06747	-1.51659	-2.92732	1.00714	0.381478	0.834622	0.0891245	0.0905759	0.538263	1.00773	2.58888	3.16708	2.60066	0.992209	-0.340062	-3.96733	-3.74594	-4.96952	-3.05415	-2.71355	-1.09451	-0.0751305	1.95471	1.5766	1.83184	1.2061	2.0906	2.12312	1.54062	-0.0462231	-3.23485	-5.33173	-4.3219	-4.57304	-2.74992	-0.466019	2.45115	3.0442	2.04963	0.524656	0.627113	0.106343	0.867694	2.99011	3.49299
3.20654	0.737164	-0.666686	-1.73195	-2.14474	-1.63798	-0.285467	-0.397064	0.473104	-0.309361	-0.573242	-0.612176	-0.0311726	1.37352	2.884	3.91425	3.83382	2.5306	0.213186	-1.50795	-3.49036	-3.3966	-3.16705	-1.42037	-0.674196	0.254936	0.280455	0.44278	0.240699	0.943268	2.14684	3.44992	3.78845	2.85289	1.31196	-0.993424	-3.14731	-3.92629	-3.86866	-2.65579	-0.956752	0.101239	0.532797	0.714339	0.562728	0.943174	1.48042	2.81297	4.35171	5.24112
1.65747	0.603657	1.39113	0.106272	-1.38186	-0.473773	2.07636	0.521173	5.56567	3.25547	2.43958	-1.14531	-4.74698	-6.32301	-6.45597	-2.66922	1.85129	6.79136	9.46879	9.92999	5.43806	2.2943	-4.45623	-7.31947	-10.1262	-7.77715	-4.1636	1.65472	5.03906	5.84064	4.20784	2.74344	-0.419475	-2.40287	-3.94042	-5.07934	-4.32341	-0.243137	1.32919	2.17944	2.59467	3.69069	1.90523	-0.399533	-3.19147	-3.59886	-5.47514	-4.75126	-2.48638	-0.144961
-0.0722573	-0.64245	0.390256	1.01064	1.55121	2.65107	3.83097	2.13279	2.87981	0.149205	-1.4	-3.45753	-4.79156	-4.48414	-3.222	-0.376546	2.47667	5.1432	6.43576	6.47085	4.03537	2.09368	-1.703	-3.69892	-5.77781	-5.14587	-3.68074	-0.77881	1.52736	2.73896	2.99454	2.78569	1.38889	0.129048	-1.16975	-1.99303	-1.86689	-0.193643	0.677597	1.16641	1.27288	1.23825	-0.127265	-1.55831	-2.89823	-2.75007	-2.9281	-1.63744	0.111601	1.77306
0.203294	-0.157191	1.78019	2.12545	1.10804	1.07473	1.79984	-1.04438	1.67451	0.108619	0.380874	-0.439879	-1.46766	-1.87583	-2.46683	-1.31676	-0.260082	1.53284	3.15401	4.29155	2.76693	2.80105	-0.317673	-1.41013	-3.87167	-3.57469	-2.79554	-0.219609	1.26854	1.48107	0.726352	0.286577	-0.685192	-0.597509	-0.925964	-0.767047	0.118541	2.03014	1.48056	0.440383	-1.18315	-1.76871	-3.2204	-3.91944	-3.51467	-0.836355	0.556577	2.25758	2.89492	2.00368
-1.69764	-1.15722	1.72838	3.80644	4.87195	5.38354	5.34211	1.10195	1.06136	-2.81382	-3.69849	-4.44134	-4.79361	-3.28113	-1.61997	1.01611	2.98305	5.0605	5.79067	5.94702	3.95393	3.12131	-0.392086	-1.82499	-4.58197	-4.27058	-4.02015	-2.18072	-0.43494	0.232394	1.05781	1.71144	1.16633	1.0337	0.835973	1.01833	1.25687	2.31457	2.10141	0.545005	-1.31243	-3.0189	-5.07915	-5.32251	-4.75953	-2.19514	-0.644447	1.93949	3.21125	3.83655
-2.07982	-4.05878	-4.70238	-3.29428	-1.01885	1.50255	3.15807	4.8698	2.76096	2.11004	-0.571924	-2.00406	-1.93731	-1.98206	-1.43631	-1.23495	-1.04345	-1.59565	-1.45601	-0.926348	-0.0160999	0.427342	1.75268	1.58532	1.61372	-0.378328	-1.35753	-1.96544	-2.00996	-0.0398908	1.27468	2.22573	2.87449	1.96467	0.206178	-1.97845	-3.16697	-3.5367	-2.70315	0.362102	3.13852	5.01889	5.87473	4.23768	2.0497	-0.735606	-1.8446	-2.95052	-2.09033	-1.26701
-1.73858	-4.55137	-7.0797	-5.77468	-2.33857	1.01218	3.45427	7.97852	4.01735	3.99437	-0.528358	-2.75029	-3.37737	-3.63886	-2.10416	-1.46819	-0.518769	-1.24238	-2.17102	-2.68945	-1.98527	-2.65706	0.295061	1.60496	4.4241	3.32558	2.19042	-0.776741	-3.41396	-2.67629	-1.46727	0.0203434	2.63383	3.37312	4.15582	3.06124	0.660725	-3.32507	-4.9622	-3.43605	-0.629759	1.67477	5.77225	8.1827	8.76815	5.35743	2.94221	-1.60233	-4.09982	-5.05541
3.07769	1.19433	0.226036	-1.40672	-2.85277	-2.57635	-0.938567	-0.645188	2.02168	2.11002	2.17787	1.31669	0.661933	0.0952119	-0.382493	-0.217449	-0.303667	-0.753894	-1.36855	-1.24891	-2.05815	-0.748226	-0.324672	1.20024	1.20874	1.08538	0.242988	-0.13689	-1.52821	-1.71153	-1.75663	-0.457062	0.630733	1.23991	1.29611	0.0402602	-0.995198	-0.659443	-1.23239	-0.80773	-0.215648	0.63122	0.56112	-0.022193	-0.6069	-0.236115	-0.100355	0.48297	1.73099	1.97585
-0.269943	-2.47218	-5.07397	-5.24247	-3.63387	-1.81481	-0.150192	3.11312	1.24828	1.92228	0.629359	0.621729	1.55899	2.59961	3.80041	3.12681	1.50587	-1.42057	-3.97536	-5.81673	-4.83301	-3.74365	0.215187	2.63404	5.1941	4.67925	3.39268	0.760109	-0.466566	-0.285888	1.08231	1.80426	2.67344	2.11514	0.432258	-0.909861	-2.07443	-3.58673	-2.48886	-0.129778	1.97811	2.40573	2.60021	1.5003	0.618611	-0.444299	0.702912	1.94235	3.19306	3.9189
1.3939	2.04016	1.07646	-0.738176	-2.37615	-3.73488	-4.42236	-3.07807	-1.16066	1.55487	3.83134	4.86707	4.48825	2.52536	-0.154751	-2.70885	-4.1449	-4.39584	-3.71948	-1.91772	0.116992	1.40105	2.1703	1.80831	1.24972	0.240592	-0.526467	-1.05879	-1.5661	-1.29192	-1.24447	-0.673787	-0.380022	-0.315851	0.57368	0.421849	0.0373618	-0.0361573	-0.506333	-1.2012	-1.1882	-0.355857	1.2023	3.16724	4.24788	3.81895	1.90978	-1.13981	-3.76412	-5.57653
0.33647	3.22271	1.97425	0.889458	0.483861	-1.53529	-4.151	-2.1099	-4.23534	-1.75027	-0.364196	1.51538	2.41548	2.48828	2.40982	1.00629	0.216101	-0.470761	-1.3565	-2.14837	-0.61548	-1.69589	-0.120215	-0.497552	1.15075	1.26074	1.23712	-0.447936	-0.828895	-0.905705	-0.123067	0.201511	0.780036	0.92229	2.14912	2.7853	1.97404	-0.508389	-1.08811	-2.44062	-2.54645	-2.4776	-0.153108	3.22666	5.38637	4.44272	2.97897	0.041609	-3.11085	-4.30977
-0.269293	-0.887083	-1.57285	-1.76837	-1.36917	-0.857648	-0.498347	0.547878	0.396755	0.952859	0.944003	0.917966	1.12212	0.851625	0.498338	-0.132438	-0.574964	-1.14186	-1.42463	-1.13614	-0.516604	-0.12755	0.566067	0.46793	0.434394	-0.340019	-0.672026	-0.749019	-0.588045	0.51142	1.23366	1.80874	1.71952	0.684432	-0.357068	-1.8341	-2.63779	-2.35353	-1.37936	0.284662	2.01217	3.21736	3.69931	3.065	1.73643	-0.0397725	-1.4126	-2.46488	-2.18727	-1.5168
-1.07343	-2.1332	-3.24309	-3.06102	-1.68936	-0.506136	0.158974	1.68483	0.726855	0.978825	0.561218	0.550866	0.946506	1.1727	1.41189	0.939705	0.442212	-0.464951	-1.38329	-1.67508	-1.093	-0.971458	0.0805995	0.164224	0.586292	0.0411188	-0.188774	-0.467129	-0.144084	1.12947	2.2291	2.78417	2.42865	0.856167	-0.538097	-2.16334	-3.12294	-3.0348	-1.57768	0.375076	2.39085	3.41329	3.89239	3.46131	2.2583	0.376686	-0.899398	-1.87765	-1.74314	-1.08918
-1.49379	-1.68698	0.254456	1.50519	1.93723	3.07813	4.4824	2.67435	3.61395	0.943475	-0.990774	-3.5063	-5.17355	-5.15399	-3.99386	-0.841862	2.28608	5.18844	6.93588	6.80063	3.87213	1.686	-2.21387	-3.90779	-5.44073	-4.30795	-2.27811	0.884796	2.98178	3.36956	2.58997	1.50389	0.0665628	-0.52831	-1.8083	-2.10807	-1.41481	0.265131	0.777325	1.49832	1.6256	1.9139	0.502107	-1.76932	-3.66015	-3.6497	-3.61302	-1.97405	0.214641	2.05507
-2.55043	-1.67191	-0.264344	1.63033	3.01305	3.70242	3.71635	3.0667	1.11518	-0.441164	-2.28037	-3.37712	-3.85658	-3.3972	-2.17531	-0.59854	1.04338	2.63239	4.08327	4.158	3.75999	2.2342	0.657296	-1.09836	-2.11292	-2.51319	-2.01221	-1.20838	0.418935	1.14122	1.79241	1.3389	1.09703	1.1449	0.390406	0.914899	1.43818	0.86906	0.627867	0.352139	-0.421183	-1.40724	-2.20175	-2.98776	-2.8162	-1.91351	-0.160095	1.70848	2.71379	3.27704
-6.0488	-6.11276	-4.73574	-1.07754	2.54996	4.74139	4.77446	4.851	0.405206	-0.784348	-2.68447	-2.42119	-0.604297	0.832096	1.73303	0.931254	-0.60279	-2.38526	-2.25948	-1.86823	0.739251	2.12804	4.49553	3.92312	3.41249	0.659473	-0.809411	-1.89525	-0.712905	0.850958	2.27817	1.91956	1.57184	0.596528	-1.95198	-2.30825	-1.19242	-0.604946	1.38832	3.95079	4.77808	4.01665	2.27822	-1.26801	-3.32847	-4.26161	-2.61733	-0.914958	0.540602	1.15837
-4.04208	-5.12284	-5.05727	-3.00299	-0.302318	1.82892	2.6785	3.32189	0.927302	0.159969	-0.772225	-0.507544	0.87073	2.27857	3.1317	2.62113	1.16305	-0.62443	-1.29171	-2.02601	-0.770723	-0.0386817	1.60579	1.48893	1.62316	0.687501	0.684105	0.901822	2.80575	3.81961	4.39912	2.95895	1.00124	-1.14271	-4.43637	-4.92677	-3.37608	-1.44614	1.83068	4.86083	5.95638	5.16836	2.66103	-1.40401	-4.03537	-4.80145	-3.28705	-0.842402	1.1703	2.32311
-2.40812	-1.4227	0.967294	3.39585	4.81271	5.25181	4.54585	1.8508	-0.428169	-3.0516	-4.45193	-4.67963	-3.83318	-2.10167	-0.323942	1.34576	2.30036	2.92145	3.38451	3.18687	2.47214	1.81331	0.437069	-0.692874	-1.99219	-2.44638	-2.28381	-1.35834	0.0108515	0.695004	1.16239	0.928994	0.553329	0.490484	-0.161417	0.244846	1.02118	1.50991	1.58412	1.36608	0.449313	-0.610715	-1.93292	-3.14348	-3.45019	-2.66477	-1.59237	-0.212275	0.643642	1.25994
-2.6303	-2.11863	-0.0293657	2.63078	4.59487	5.38465	4.93368	2.49473	-0.108722	-2.8123	-4.32998	-4.49239	-3.69669	-1.84611	0.0700997	1.67428	2.55694	3.14806	3.49669	3.27147	2.70008	1.94477	0.596443	-0.594066	-1.91053	-2.33883	-2.19865	-1.39427	0.155619	0.961041	1.75699	1.52795	1.03582	0.789428	0.0994148	0.698493	1.48749	1.69098	1.76212	1.30296	0.165227	-1.32508	-2.65439	-3.39861	-3.14623	-1.96488	-0.621316	0.779122	1.19503	1.45582
0.578272	-0.742406	-2.22475	-2.81633	-3.11677	-2.89656	-2.82211	-0.904602	-1.78801	0.245957	0.684432	1.90047	4.10186	4.65412	4.42839	2.6804	0.216431	-3.23926	-5.26561	-6.81706	-6.5156	-5.7449	-2.55632	-0.328803	3.08361	4.13609	5.61971	5.83538	4.93397	3.8115	1.12017	-1.75623	-3.19617	-4.04495	-4.79975	-4.58197	-3.21689	-2.24739	-1.36358	0.965218	2.84154	4.99203	6.82848	6.16462	5.12328	2.61163	0.168515	-3.7266	-6.19677	-7.82307
-2.96215	-5.0522	-7.92922	-5.80913	-1.72594	1.59061	3.31819	9.77613	2.35744	3.58052	-2.10921	-3.88073	-2.7496	-2.07665	0.603427	0.826966	0.961494	-1.85726	-3.95153	-6.38153	-5.67478	-7.35077	-1.83508	0.85594	7.49322	7.65756	8.24522	4.6517	0.680846	-0.72867	-2.40925	-4.1292	-1.68422	0.504141	3.00176	5.02554	4.97691	-0.376982	-3.9906	-3.82981	-2.55565	-0.671901	5.5478	9.60318	12.7454	9.76503	7.30484	-0.672616	-7.18028	-11.3554
-2.28557	-1.59428	0.642211	2.62325	3.68204	3.98397	3.36709	0.791908	-0.298273	-2.22409	-2.57934	-2.48935	-1.84144	-0.945068	-0.431404	0.11326	0.366936	0.919069	1.85215	2.73114	2.93301	3.21581	1.87287	0.401878	-1.85468	-3.05308	-3.44777	-2.41924	-0.814438	0.439669	1.34715	1.60762	1.13711	0.615586	-0.402412	-0.62827	-0.0958474	0.994533	1.49756	1.5203	0.767573	-0.225668	-1.88866	-3.38289	-3.89368	-2.82813	-1.49809	0.440069	1.89445	2.57627
-3.22338	-1.33263	0.245452	2.50542	3.96272	3.9803	2.41401	1.64198	-2.0725	-2.83676	-3.91749	-3.40342	-1.9201	-0.529536	0.701569	1.03216	0.950204	0.757363	1.58322	1.33494	2.42136	1.72395	1.92148	0.179952	-0.440333	-1.86046	-1.812	-1.50857	0.641143	1.9373	2.88035	1.99691	1.27749	0.537219	-1.59841	-1.57843	-0.557528	-0.426478	0.955337	2.4516	2.64693	1.91438	0.418863	-2.41593	-3.9947	-4.52085	-2.68528	-0.368565	1.48678	2.72636
-0.594157	-0.142981	1.65585	2.6161	2.27615	1.5675	0.431978	-1.85933	-2.13912	-2.47904	-1.44438	-0.260344	1.4254	2.1368	1.77069	0.917507	-0.318039	-1.36821	-1.21373	-0.409046	0.0780002	1.34054	1.27219	0.881961	-0.469383	-1.55601	-1.8318	-0.835925	0.0404533	0.981409	1.08665	0.952498	0.460795	-0.149752	-1.35382	-2.07128	-1.66273	-0.324755	0.136416	1.01924	1.26807	1.58423	0.876364	-0.768741	-1.79897	-1.68704	-1.53387	-1.06273	-0.140969	0.188056
-2.32138	-0.806283	0.35616	1.95911	2.7271	2.22685	0.362497	-0.125072	-3.21987	-2.82999	-2.76754	-1.37296	0.846301	2.02891	2.47036	1.58826	0.312632	-1.09274	-0.98738	-1.19619	0.176604	0.24115	1.39099	0.492152	0.607734	-0.570134	-0.342893	-0.0411795	1.41943	2.36714	2.51946	1.25031	0.33515	-0.575663	-2.4305	-2.51709	-1.42829	-0.905246	0.449902	2.26138	2.99495	3.11319	2.50803	0.125453	-1.49236	-2.76868	-2.35765	-1.95419	-1.25272	-0.66359
-0.597174	-1.9663	-0.724254	0.425505	1.30763	2.95363	4.58446	2.48552	3.41851	0.603861	-0.727682	-2.40087	-3.43998	-3.3575	-3.09891	-1.65492	-0.434247	1.27038	3.04708	4.5479	4.26416	4.89519	2.61487	1.01849	-2.28073	-3.68689	-4.37957	-2.91164	-1.1174	0.194897	1.06505	1.50221	0.798591	0.202744	-1.17705	-1.54713	-0.596912	1.76614	2.83472	3.22917	2.26199	0.823722	-2.22126	-5.06792	-6.46002	-4.92891	-3.08245	0.0419287	2.50781	3.5287
-2.08774	-3.30635	-2.59219	-0.640759	1.39011	3.70211	5.19806	4.61724	2.83163	0.266291	-2.45563	-4.18742	-4.22594	-3.18182	-1.59529	0.180997	1.26345	1.85984	2.84604	2.74812	2.49403	2.17862	1.44441	0.261347	-0.982294	-2.0788	-1.99586	-0.917043	1.03936	2.20866	2.67506	1.80878	0.702334	-0.302843	-2.75799	-3.06833	-1.66485	0.100665	1.96245	4.01593	4.22461	3.31579	0.643919	-3.42073	-5.79816	-5.7286	-3.66084	-0.602651	2.05057	3.27983
-2.23335	-1.8836	-0.0499903	-0.171525	-1.67732	-1.77267	-1.06838	-2.39511	1.87982	2.47264	4.56948	4.15776	2.90715	0.888462	-2.06662	-3.08626	-3.65393	-2.39212	0.381359	1.93636	2.10106	2.98611	0.949324	-0.363073	-2.15242	-1.38211	0.622347	4.13281	6.55978	5.21705	1.6997	-2.31076	-6.21171	-7.43768	-9.23378	-7.80914	-3.44645	2.57891	6.04726	7.87698	7.12581	6.39479	1.98222	-4.06848	-8.35051	-8.45007	-7.75973	-4.55705	-1.35025	0.4256
-3.41498	-2.59154	-1.27357	-0.780976	-1.35613	-1.32943	-1.22453	-1.16722	0.572647	1.89267	3.32024	3.46109	3.26052	1.93886	-0.239062	-1.64935	-2.80247	-2.73852	-0.806078	-0.228778	0.536523	0.890185	0.516158	-0.387682	-0.436706	0.362254	2.63907	5.25561	7.35389	5.86619	2.25699	-2.43407	-6.17055	-7.30007	-9.01947	-7.06172	-2.55583	2.09626	5.19945	7.15496	6.656	6.09122	2.97562	-2.14858	-5.53684	-6.20464	-5.69568	-4.03072	-2.53516	-1.93079
0.114458	-0.971984	-0.930072	-1.81142	-3.52432	-4.28086	-4.97344	-5.90226	-3.93147	-1.81077	1.98853	4.97789	8.42505	9.44519	7.75334	4.89933	0.790048	-3.00233	-4.23251	-5.11766	-4.80304	-3.17249	-2.32075	-2.2926	-2.19211	-1.51804	1.40163	5.95121	10.0782	11.3027	9.00154	4.51318	-1.21845	-6.14275	-12.1658	-14.263	-11.3718	-5.10844	0.487629	6.07632	8.88803	10.8227	8.30412	2.11427	-2.63548	-4.05518	-4.35241	-3.24512	-1.59043	-1.7663
-7.12736	-4.80966	-2.37005	0.401009	2.32041	2.13695	-0.845399	-2.83161	-5.94702	-5.47948	-2.90106	1.16454	6.08186	8.93144	8.88195	5.97539	1.27583	-3.48353	-6.01469	-7.66822	-5.50171	-3.4084	-0.00301534	0.856754	2.2714	2.18377	3.05592	3.90848	5.81846	5.79653	4.22625	0.977719	-2.68607	-5.60846	-8.79395	-8.8771	-5.91059	-1.7388	2.8316	5.98192	6.83935	6.68989	4.31874	0.295037	-2.29499	-3.09101	-2.38022	-1.40252	-1.18139	-2.30095
0.570557	1.35268	1.76726	1.13319	-0.0558897	-0.912566	-1.36576	-2.06741	-0.776466	-0.582994	0.150375	0.282567	0.0193728	-0.117119	-0.259576	0.264572	0.729404	1.28363	1.31549	0.54089	-0.852162	-1.81499	-2.91224	-2.71362	-1.93884	-0.00665182	1.71026	3.06065	3.26247	1.94819	0.0510754	-1.54934	-2.68017	-2.63982	-2.17598	-1.40982	-0.646162	0.0762807	0.0329833	-0.405194	-0.645944	-0.0234062	0.470706	1.08655	1.34054	1.40187	0.510908	-0.451883	-1.66767	-2.61622
0.973143	1.06689	3.74822	2.81003	-0.748493	-1.90798	-0.945884	-4.61043	2.38074	1.9725	4.23867	3.09752	0.375621	-1.97325	-4.76445	-3.62094	-1.96676	1.83828	5.68604	6.98387	3.73777	2.42031	-3.66711	-5.50054	-7.64244	-3.85216	0.996933	7.56731	10.6446	7.71906	1.6321	-4.26644	-9.35316	-9.59465	-9.47997	-6.09888	-0.773176	5.33709	6.23305	4.99716	2.0466	1.51773	-1.28511	-3.83834	-5.01112	-2.78628	-3.35659	-2.95792	-3.81708	-5.32649
-1.78121	1.07744	1.2293	-0.967863	-2.91927	-4.52975	-6.24551	-6.25394	-2.56117	-0.235654	4.561	6.48554	6.89588	5.65853	2.47311	-0.324391	-2.71947	-3.21023	-2.57522	-2.006	0.195481	1.75878	1.81777	0.184672	-1.49032	-1.82587	-1.24078	0.771448	3.90738	4.36343	3.53744	1.75252	-2.40436	-6.03956	-9.56398	-10.8967	-8.38799	-1.58836	5.38669	8.98765	10.1216	9.5536	4.01087	-2.96302	-9.03966	-10.7958	-10.2104	-5.32037	0.054006	3.75532
-8.64621	-4.19782	-4.40753	-3.4064	-1.16683	-2.21744	-6.70099	-4.92142	-8.1162	-4.02964	1.44561	7.73691	12.3337	13.415	10.512	3.23021	-4.83913	-11.1061	-13.9002	-14.3828	-6.32177	-1.22208	6.98252	8.49936	10.5362	8.19839	5.2258	0.691303	0.652684	-0.539246	-0.447768	-2.18897	-4.72934	-7.21781	-9.12219	-7.89436	-4.28604	-0.019162	7.61017	10.7212	10.924	7.93311	2.80403	-2.50711	-6.28553	-8.24309	-5.94642	-2.01703	-0.0911308	0.472022
3.81757	4.28004	1.88268	-2.30449	-5.76483	-7.94804	-8.97948	-7.36319	-3.2816	0.55673	5.2122	7.5237	8.34455	7.034	3.98977	0.611712	-2.53994	-4.69162	-5.7364	-5.72288	-3.95366	-1.76433	0.22997	1.05872	1.50868	1.5738	1.47727	1.67268	1.98322	1.73182	0.87739	0.246351	-1.60382	-3.61855	-5.32393	-6.81271	-6.19975	-2.634	1.17014	3.6551	5.2421	6.07775	4.14845	1.04522	-2.16803	-3.71572	-4.27354	-2.8678	-0.673081	0.577667
-1.76852	-1.08713	-1.69051	-2.18522	-3.03925	-3.65702	-4.99471	-3.82054	-4.21483	-1.30897	1.04615	4.04146	7.30722	8.19501	6.7938	3.34151	-1.61375	-6.63868	-8.94955	-10.6379	-8.08353	-5.00088	0.443986	3.36501	6.71516	6.70416	6.64302	5.35575	4.57407	2.59762	-0.250167	-3.35477	-5.14795	-5.69958	-7.48629	-6.89739	-3.98362	-0.982052	2.18984	5.20333	5.97815	6.36261	4.60837	0.427131	-2.03283	-2.74837	-1.13538	0.027899	0.143192	-2.16587
-1.87036	1.63135	-0.4997	-1.17131	0.497889	-0.112052	-1.92698	2.46323	-1.22071	0.61884	-0.180102	-0.163204	-1.15939	-2.09131	-1.64834	-2.49721	-1.79507	-1.25955	-1.94932	-2.04257	1.06598	0.278031	3.36565	3.22167	4.83583	2.99812	-0.382785	-6.27368	-9.35732	-9.0099	-5.18328	-0.700353	3.73546	5.57121	8.70771	8.41449	4.71881	-0.902963	-2.36043	-4.4228	-4.09718	-4.82374	-2.40018	1.9527	4.24734	2.59053	2.43806	1.85543	1.63408	3.13668
-4.32627	0.327912	-1.80123	-3.10187	-3.2161	-4.41023	-6.31319	0.401551	-0.990791	4.77506	6.06695	6.41016	4.46729	0.321119	-3.58156	-7.69495	-9.20356	-8.3196	-4.81249	-2.94636	3.69063	4.00592	7.93203	5.78768	7.09793	4.51914	2.88859	-1.08536	-1.32964	-2.80667	-3.21935	-5.00249	-4.94752	-4.00166	-3.53078	-0.679345	2.36347	2.64032	6.16864	7.69188	7.41806	5.22702	2.26195	-2.44677	-6.25747	-9.9324	-8.15605	-4.83735	-1.53316	1.86962
-0.493392	1.01811	0.728785	0.806813	1.12553	0.00871467	-1.81163	-1.25326	-3.09756	-1.89698	-0.902464	0.806387	1.91048	2.22524	2.05061	0.469195	-0.902121	-2.10107	-2.91754	-2.74712	-0.753756	0.0290712	2.02818	2.36441	2.81283	1.69104	-0.0190945	-2.46704	-3.56303	-3.30214	-1.66968	-0.0712654	1.49664	2.03864	2.94185	2.92008	1.73047	-0.352076	-0.874835	-1.63605	-1.67959	-2.19664	-1.37923	0.261452	1.42457	1.20128	1.49055	1.35895	0.991751	1.16831
-1.36697	1.07107	0.93428	1.05878	0.7799	-0.802622	-3.1255	-1.75409	-3.94566	-1.46403	-0.25501	1.65217	2.93891	2.79026	1.96077	-0.162809	-1.94608	-3.12424	-2.71653	-2.64335	-0.00512339	0.205511	2.34327	1.76994	2.68927	1.67286	1.3033	-0.0477339	0.359519	0.211647	0.340159	-0.714707	-0.868152	-0.79978	-1.29341	-0.330473	0.681428	-0.0419597	0.877188	1.57507	1.66317	1.14081	0.877764	-0.248086	-0.889892	-2.03116	-1.24154	-0.672162	-0.515184	-0.147704
-1.40175	-2.33877	-1.04336	-1.5053	-2.28276	-0.901425	1.3476	-0.951689	4.33967	2.40108	3.81507	2.17819	0.113536	-0.909535	-2.61011	-1.61755	-0.773682	1.98343	5.12164	6.29235	5.30866	5.42403	0.83565	-2.25318	-6.47917	-5.68148	-3.09004	2.6612	8.29777	8.54747	6.22321	1.93069	-4.54677	-8.45341	-13.0502	-12.5068	-6.98401	2.59665	9.76995	13.2426	12.4436	9.9067	1.24023	-8.69815	-15.8806	-15.7444	-13.903	-6.85083	-0.215671	4.45294
0.346562	1.05888	3.40434	2.97421	1.35711	0.31015	-0.0642652	-4.36031	0.0105418	-1.55806	1.61035	2.07842	1.43235	1.14201	-0.44184	-0.381967	-0.292504	1.71934	3.81415	5.52802	5.00602	5.8576	1.67537	-0.903052	-5.68169	-5.63955	-4.85221	-0.91062	3.11088	3.94366	3.80044	2.63708	-1.1558	-3.91812	-6.87116	-7.34561	-4.87742	1.44531	6.10889	7.76486	7.29122	5.5813	-0.444512	-6.47521	-11.3587	-11.1294	-10.7134	-5.61184	-0.439284	4.10747
3.40689	3.51185	6.49125	5.77347	3.21915	1.96632	1.77208	-4.85722	-0.113387	-3.90979	-1.92552	-2.26049	-2.59665	-1.36646	-0.92716	1.81405	3.60272	6.09839	7.22618	7.65337	4.1237	4.11048	-1.59539	-3.36551	-8.02395	-6.88182	-5.582	-0.808426	2.5031	3.02345	2.37332	1.90521	-1.1573	-3.06531	-5.22874	-6.0149	-4.02812	2.56837	6.11824	7.19739	6.26597	4.56623	-1.91052	-8.27431	-13.4654	-12.6916	-12.0962	-6.27643	0.279436	5.7934
1.63131	0.829219	1.3486	0.96433	0.114371	-0.00249328	0.623863	-1.38048	1.11035	-0.0721793	0.823848	0.451234	-0.67483	-1.03455	-1.66325	-1.10387	-0.553266	1.1505	2.86799	3.87223	3.53002	3.87503	1.4695	0.258312	-2.26336	-2.09031	-1.88692	-0.27828	1.54534	1.24083	0.914394	-0.113972	-1.93705	-2.71094	-3.8536	-2.97506	-0.850433	2.41545	4.88776	5.57409	4.60363	2.50996	-1.84461	-5.95335	-8.83847	-8.34006	-6.87542	-2.55752	1.1001	4.09618
2.0239	-0.0758331	0.902376	-0.166924	-1.61303	-1.24444	0.0757523	-4.13265	1.05392	-1.42776	1.10115	1.26449	1.30844	2.34938	2.07519	3.27841	3.219	3.81274	3.645	3.05216	0.11034	0.586028	-3.29069	-3.81159	-6.42383	-3.9463	-1.2709	4.02767	7.71234	7.41248	5.10151	2.04521	-3.4742	-7.24501	-10.6144	-10.9586	-7.37158	0.986112	6.78513	9.53663	9.44926	7.92991	1.22605	-5.87045	-11.5874	-11.4417	-11.1919	-6.1248	-0.721134	3.57194
-1.30958	-3.99675	-5.11464	-3.96652	-1.57952	0.392844	1.73233	2.43102	1.02439	0.289368	-0.479354	-0.0309074	0.83321	2.13075	3.24655	2.98384	1.81228	-0.171527	-2.47082	-3.84764	-3.98567	-3.35088	-1.38856	0.846383	2.84256	3.9244	3.85564	2.67374	1.42655	0.507361	0.24576	-0.285737	-0.654228	-1.2531	-1.16805	-0.733903	-0.559037	-0.721018	0.156704	1.05839	1.913	1.5998	1.65447	1.87031	1.59992	0.547799	-0.210519	-0.90166	-1.40889	-0.951261
1.97461	-1.17086	-2.45436	-3.20877	-4.10634	-3.18534	-0.600695	0.602608	3.11381	3.89009	3.38832	2.26835	0.641607	-0.771957	-1.82383	-1.85584	-1.75404	-1.19766	0.0118101	0.529027	-0.126083	-0.0371013	-0.70494	-0.197639	-0.0172436	0.820489	1.80079	2.85985	3.18638	2.36064	1.00977	-0.781567	-1.62435	-1.40411	-2.08944	-1.24181	-0.0533513	0.280111	-0.0350182	0.556047	0.337973	0.119085	-0.499036	-1.71157	-1.87779	-0.81376	0.837926	2.4535	3.18949	2.80086
-0.534788	-2.89332	-3.26773	-2.42473	-0.626656	0.826005	2.03611	1.33886	1.23525	-0.231168	-0.432517	-0.063141	0.397213	1.58666	2.56113	2.6284	1.89844	0.490801	-1.92382	-2.67098	-3.32391	-2.15942	-1.12775	1.15235	1.84189	2.55819	1.47688	0.0781806	-1.68796	-2.01712	-1.00315	0.713391	1.68535	1.60794	2.34686	1.59779	-0.161973	-1.28102	-1.86283	-2.37043	-1.83318	-1.77945	-0.863312	1.49856	2.9407	3.56323	3.02605	2.40154	1.52594	1.05704
9.70633	5.38562	3.80015	0.252555	-3.38484	-5.2045	-4.86882	-7.55529	-3.21332	-2.97301	-0.277395	1.59795	3.85824	5.44002	6.18329	6.77814	6.35627	3.80539	-1.2462	-3.11478	-8.97118	-9.32511	-11.2356	-7.83136	-6.28159	-2.5865	-0.13434	3.18686	1.15685	2.34659	1.76133	4.23776	5.05231	4.01483	5.69733	1.56869	-3.8047	-5.82346	-10.9523	-13.3242	-11.7097	-6.79283	0.698131	10.1963	16.5646	19.1954	14.8067	6.73371	0.236373	-5.89217
-4.20553	-9.11575	-13.1638	-10.1742	-4.25588	0.228331	2.18173	8.05016	-0.497669	0.577582	-3.64964	-2.39811	1.90638	5.6937	9.74787	8.98981	6.06886	-0.552497	-6.5461	-11.8348	-11.9777	-13.4709	-6.69577	-2.41578	5.9362	8.11359	10.6404	8.88528	7.38277	7.15215	5.91587	2.42117	1.36438	-0.502751	-1.83023	-1.58875	-1.78349	-5.97473	-6.67817	-4.04933	-0.990147	1.29878	7.34342	11.5326	15.0531	12.9029	11.4485	4.37267	-2.8207	-8.48384
2.25294	3.55254	6.79888	7.22101	5.93931	4.38907	3.37376	-2.05382	-0.176874	-3.50698	-2.9148	-3.49144	-4.19583	-3.63424	-2.93277	-0.618758	1.91354	4.87203	6.21097	7.93759	5.63832	5.26612	0.467665	-1.43733	-5.85996	-6.29876	-6.98879	-5.15396	-4.40455	-3.13971	-1.47336	1.40273	2.60662	3.43144	4.83559	4.23865	2.76653	2.9757	0.733886	-2.38204	-4.40575	-5.33721	-5.98597	-4.2452	-2.8064	-0.280007	-0.674175	-0.0381249	0.772624	2.01833
0.719524	1.10703	2.4109	3.56603	4.39152	4.44969	4.40512	2.72397	1.51841	-0.77178	-2.57645	-4.01129	-5.19478	-5.19474	-4.06284	-2.2023	0.405568	2.96218	4.34975	5.99292	5.33104	4.38366	1.91959	0.321124	-2.10623	-3.36448	-4.68504	-5.20535	-5.80421	-4.67796	-2.5969	0.19527	2.73588	4.51524	7.05012	7.55748	5.91918	3.24296	-0.310135	-3.74923	-5.66838	-6.7075	-5.17865	-1.38296	1.82689	3.42947	2.81532	0.943662	-0.912698	-1.38666
1.89874	2.40417	6.37648	6.64386	5.1327	4.11055	3.72515	-4.29274	0.156292	-4.98399	-2.93366	-3.10841	-3.54808	-1.69144	-0.59937	2.7882	5.16313	8.2987	9.04958	9.35189	4.98972	4.31088	-2.7879	-4.95121	-10.2839	-8.3666	-6.68864	-1.3173	2.43929	3.19215	3.1826	3.3555	0.311229	-1.61528	-2.87113	-3.44357	-2.38827	2.9025	4.69796	3.13168	0.755222	-1.33176	-6.14423	-8.27751	-9.48452	-5.83563	-5.00541	-0.595197	2.69831	5.06315
2.04585	1.93183	5.87928	6.87638	6.57365	5.97849	5.92819	-2.2083	1.57704	-4.18794	-2.6112	-3.06167	-4.42678	-3.30066	-2.66249	0.0690807	2.6266	6.56838	8.08152	10.5439	7.81599	8.28433	1.31828	-1.09145	-8.02637	-7.81969	-8.64558	-5.59609	-3.57302	-2.60565	-0.749492	1.93684	1.41043	1.27488	2.87364	3.48857	3.49026	6.27287	5.27857	0.44034	-3.9367	-7.61832	-11.1148	-9.25423	-6.86944	-1.4924	-0.884928	1.61278	2.16786	2.98186
-0.931985	-2.36383	-3.38841	-2.47477	-0.690893	1.27607	2.84796	5.20287	2.99185	2.60457	-0.704091	-2.64694	-3.49015	-3.96048	-3.05477	-2.18075	-0.965202	-0.713683	-0.576462	-0.322537	0.0191923	-0.350735	0.934082	1.33936	2.30941	0.937386	-0.319941	-2.25037	-3.97532	-3.0634	-1.77622	0.0598289	2.5943	3.72599	4.37531	3.26845	1.14775	-1.91628	-3.85769	-3.34273	-1.90494	-0.409467	2.20633	3.79877	4.52454	3.17289	2.61321	0.678805	-0.121499	-0.749736
-0.134296	-1.69765	-3.78635	-3.75517	-2.44644	-0.843045	0.704319	4.27968	2.60261	3.56917	1.12041	-0.380003	-1.4838	-2.61264	-2.54906	-2.57726	-1.8583	-1.56771	-1.0416	-0.539773	0.521376	-0.0525919	1.28575	1.12762	2.11222	0.801833	0.000395982	-1.61396	-2.5452	-1.51293	-0.315031	0.734301	2.3792	2.86649	3.08384	2.36326	0.864666	-1.87467	-3.12496	-2.47203	-1.15381	-0.00442911	2.41295	3.96291	4.78437	3.38255	2.81541	0.675851	-0.735114	-1.74212
-0.551203	-1.85442	-0.795934	-0.0691855	0.533517	1.91646	3.56692	1.91908	3.61813	1.43354	0.605597	-1.09504	-2.61206	-3.19397	-3.45218	-2.23634	-0.762786	1.31534	3.1004	4.74411	4.10774	4.29485	1.56352	-0.0675662	-3.14047	-3.97255	-4.19255	-2.41488	-0.853245	0.427934	1.16628	1.80024	1.16904	0.483395	-0.402537	-1.08294	-0.873711	0.936133	1.43041	1.41559	0.806463	0.123275	-1.69365	-3.05108	-3.73856	-2.42319	-1.59095	0.285679	1.94731	2.67939
-0.175602	-0.780761	-0.394424	0.0315764	0.182748	0.636344	1.32365	1.00361	1.69931	1.43009	1.24226	0.591163	-0.416113	-1.47924	-2.55782	-2.92986	-2.69133	-1.42136	0.705599	2.74771	3.90475	4.52613	3.39681	1.78428	-0.565535	-2.13074	-2.85347	-2.34603	-1.19321	-0.294538	0.383993	0.493617	0.31993	0.336558	-0.0937086	0.317719	1.13171	1.82237	1.85013	1.50814	0.441731	-0.711885	-2.03885	-3.05312	-3.05981	-1.90341	-0.609334	0.751716	1.40423	1.40585
-0.118071	-1.88304	-0.845134	0.106335	0.911418	2.29457	3.75749	1.83511	2.80558	0.472017	-0.542634	-1.80799	-2.4547	-2.39305	-2.15563	-1.08233	-0.0972512	0.909802	1.6017	2.98979	2.27769	3.04842	1.27272	0.597089	-2.00108	-3.21453	-4.20602	-3.30222	-2.80479	-1.15478	0.279868	2.15427	2.73522	2.41935	1.86766	0.330685	-0.775022	-0.156265	-0.671329	-0.776506	-0.892168	-0.972157	-1.65764	-1.87937	-1.75707	-0.281034	0.545571	1.8198	3.17007	3.3464
0.156296	-2.61992	-2.60927	-1.65567	-0.398497	1.76105	4.19896	3.9391	4.38276	2.54321	0.439381	-1.65028	-3.04193	-3.67816	-3.58636	-2.5543	-1.223	0.190842	1.71748	3.4343	3.21955	3.57351	2.06686	1.08031	-1.12687	-2.56912	-3.35781	-2.6932	-2.18966	-0.734955	0.361919	1.39768	1.95065	1.97062	1.60371	1.03149	0.709171	0.807524	-0.0444729	-0.16507	-0.608119	-1.12139	-1.62491	-1.93682	-1.51922	-0.183002	0.95662	1.82266	2.55392	2.33374
-1.86944	-0.751116	-0.913883	0.741156	2.28596	2.25353	1.36203	3.91641	-0.305849	1.26202	-0.862969	-1.00386	-1.19744	-2.47342	-2.94533	-4.60006	-5.02562	-5.40031	-4.32346	-2.38526	1.14145	2.12517	5.57692	6.12604	7.33887	4.40732	1.07772	-4.10195	-8.07771	-8.6559	-7.28503	-4.96592	0.0673865	4.31638	8.52923	10.6409	9.26633	3.22002	-1.8338	-4.97192	-6.49105	-7.06651	-3.20402	1.43125	5.66636	5.80875	6.1564	2.86658	-0.596299	-2.87898
-2.71851	-0.0186541	0.0113277	1.88905	3.33504	2.26874	-0.168681	2.52854	-2.96962	-0.463911	-1.92144	-0.846422	-0.266367	-1.10663	-1.41613	-3.4561	-4.28273	-4.92807	-4.05702	-2.90871	0.787027	0.68301	4.25383	4.39033	6.59309	4.47999	2.26277	-2.59573	-5.83716	-6.72137	-5.82761	-4.72038	-0.461331	3.54571	7.75276	10.6005	9.61365	2.76514	-2.40233	-6.0007	-7.7366	-8.16332	-3.24622	2.742	8.11268	8.23073	8.32497	3.88371	-1.47329	-5.05869
-1.97628	-0.845536	2.64027	3.97194	3.95701	4.49093	4.98472	0.652658	2.91368	-0.907833	-1.29174	-3.39558	-5.01364	-4.8539	-4.35626	-1.17691	2.05786	6.19895	9.36443	10.4637	7.96531	6.17019	-0.0701641	-4.18597	-9.11062	-8.97475	-6.96812	-1.6875	3.32673	5.19528	5.23492	4.11404	0.718278	-1.66613	-4.82895	-5.75655	-3.88702	1.2271	4.39561	5.70685	5.13879	4.10709	-0.788559	-6.22289	-10.3635	-9.76994	-8.90039	-4.17426	0.891527	4.97268
-1.30587	-0.962283	1.83291	3.31541	3.2271	3.74405	4.45238	1.24494	2.39625	-0.537814	-1.67537	-3.68796	-4.97126	-4.74964	-3.8886	-0.808064	2.27289	5.84934	8.97273	9.50814	6.7735	4.23237	-1.4001	-5.06782	-8.52887	-7.824	-4.92502	0.373017	5.20666	6.65118	5.98611	3.6019	0.273433	-1.65304	-4.76241	-4.91137	-2.77626	0.693054	2.56226	3.77812	3.22084	2.5403	-0.791902	-5.11281	-7.80791	-6.80657	-5.31833	-1.5397	1.93936	4.31068
-1.12236	-2.13554	-0.972812	0.680719	1.87392	3.54369	5.29962	4.4779	3.74332	1.04189	-2.25481	-5.0732	-6.62815	-6.26954	-4.2078	-0.606053	2.97736	5.80348	7.38431	6.94564	3.914	0.917899	-2.70733	-4.4804	-5.41849	-4.50935	-2.45974	0.271709	2.28469	3.33464	3.35316	2.58169	1.81897	1.32563	0.0356478	-0.427622	-0.526299	-0.736436	-1.22508	-0.512823	-0.0227366	0.443933	0.306216	-0.775122	-1.66063	-1.81734	-1.51194	-0.474386	1.16934	2.79506
0.287116	-1.16277	-0.414699	1.64981	3.60019	5.63829	7.48502	6.70068	4.24337	0.492545	-4.5859	-8.25971	-10.3274	-9.71034	-6.49788	-1.55702	3.74623	8.06224	10.4757	10.6785	7.43617	3.12282	-1.89504	-5.27292	-7.49444	-7.73483	-6.23682	-3.60906	-0.998507	1.87638	3.98674	4.92659	5.43552	5.21763	4.33425	3.39107	1.83771	-0.583642	-2.78912	-3.27415	-3.27275	-3.17428	-2.11394	-1.0214	0.0088348	0.554731	1.20388	1.52296	2.24955	3.36392
-0.385604	-0.52259	-0.724875	-0.897923	-1.26769	-0.679558	0.585595	2.55879	2.75022	3.2806	1.35517	-0.845831	-2.28237	-3.43664	-3.23183	-1.90237	-0.0366084	1.19693	2.29681	2.03781	0.903262	-0.59394	-1.08613	-1.46707	-0.662954	-0.638915	0.23365	0.814011	0.919517	1.38604	1.14312	0.968219	1.3563	1.32388	-0.17567	-1.81072	-2.77331	-3.28234	-2.83386	0.187913	3.26329	5.94405	6.71754	4.00531	0.309905	-3.49779	-5.38082	-5.69862	-3.09584	0.179405
1.43506	2.54343	3.03174	2.9742	2.16172	1.45087	1.21885	1.30445	0.450627	-0.0859749	-1.9106	-3.54158	-4.583	-4.61589	-3.16837	-0.639745	2.29904	4.6511	6.08212	5.65294	3.76865	0.970843	-1.41401	-3.21409	-3.7549	-3.76846	-2.80491	-1.6702	-0.322595	1.02815	2.2152	2.90711	3.64009	3.77776	2.49187	1.05826	-0.541052	-2.35464	-3.03421	-1.86948	-0.210162	1.30038	2.06396	1.02723	-0.677619	-2.53423	-3.1043	-2.41232	-0.149133	2.78621
1.85457	-0.0826088	-0.27164	-0.529222	-1.01469	-0.338937	1.55191	1.63044	3.03661	2.38862	1.06741	-0.629986	-2.04861	-2.81637	-2.69936	-1.54786	-0.118796	1.03941	1.81977	2.56574	1.213	0.937063	-0.459081	-0.441531	-1.2898	-1.47587	-1.61831	-1.08714	-1.39822	-0.710566	-0.0377569	1.13417	2.32885	2.98717	2.98559	2.00759	0.513317	-0.898073	-2.89178	-3.17457	-2.77081	-1.86277	-0.646514	0.350835	1.17025	1.93721	2.05832	1.90681	2.18608	2.16636
2.41767	0.120247	-2.23278	-2.79568	-2.54181	-1.0781	1.10122	4.16071	2.34316	2.11713	-1.85075	-4.25136	-4.86397	-4.04579	-1.02915	2.20056	4.87755	5.16058	3.98942	0.920526	-2.59626	-6.2151	-6.48135	-5.55399	-2.10344	0.00169112	2.53506	3.4088	3.3118	3.65747	3.27939	2.445	2.86727	2.73164	1.51473	0.0901571	-1.78859	-4.99064	-6.55728	-4.69485	-1.98464	0.845299	4.24727	5.38746	5.61667	3.86259	3.18726	1.40773	0.811507	0.5395
1.01491	1.44911	-0.733672	-3.14231	-5.55714	-6.17253	-4.89714	0.302238	2.39438	6.68215	6.23721	4.64168	2.06665	-1.57571	-4.15619	-5.56482	-5.60464	-5.13409	-3.33686	-2.645	-0.989237	-0.649184	1.89496	2.94601	5.31761	4.66209	3.93498	1.46415	-0.848784	-2.50432	-3.72617	-4.04857	-2.08404	0.212305	0.621481	0.77818	0.551835	-1.2075	-1.73034	0.192271	2.05786	3.94378	4.82566	2.51763	-0.12508	-3.17564	-3.25854	-2.76422	-0.656492	1.11507
1.8287	3.21359	2.08066	0.296769	-1.89807	-3.48364	-4.38178	-2.28051	-2.45595	-0.0982238	0.19096	0.518335	1.22538	1.39685	1.8496	2.05995	1.93506	0.94884	0.231462	-1.98713	-2.79916	-4.18498	-2.94592	-2.38859	0.136218	1.02391	2.46291	2.76142	3.36391	3.29755	2.72219	1.53492	1.00762	0.259326	-2.41567	-4.16891	-4.74332	-5.03297	-3.23107	0.537563	3.87403	6.42562	6.62993	3.13219	-0.7622	-4.21386	-4.64094	-3.34973	-0.33681	2.41926
3.65755	1.14866	-1.21902	-3.76883	-5.38754	-4.81542	-2.27353	0.0807862	3.49132	4.64502	4.38654	2.71408	0.688677	-1.11709	-2.0966	-1.89911	-1.21542	-0.755705	-0.853097	-0.727001	-1.75962	-1.50442	-1.42261	-0.0827949	0.700521	1.37023	1.32378	1.07134	-0.443815	-0.94714	-1.38431	-0.618645	0.21976	0.642039	0.99222	-0.0777495	-1.33359	-1.66252	-2.26549	-1.61383	-0.339277	1.1211	2.0813	2.38086	1.90922	1.27599	0.394197	-0.187871	0.279139	0.489874
2.43502	0.498307	-2.01303	-3.12362	-2.98491	-1.84078	0.141455	2.8587	2.12293	1.91599	-0.813793	-2.57832	-3.39304	-2.67899	-0.199803	2.27662	4.15402	4.05342	2.12939	-0.792229	-3.59106	-5.89868	-5.33227	-3.384	-0.0373156	2.11944	3.29324	2.56636	1.11439	0.435662	0.370337	0.643686	1.82501	2.40838	2.6252	1.86951	-0.0857503	-3.12164	-4.64658	-4.24893	-2.7923	-1.44115	0.903633	2.78143	3.88914	3.48884	3.74511	3.29252	3.00323	2.66416
[truncated: 95 more columns]
